# Supplementary material for: Poly[[μ-aqua-triaqua­[μ6-1,3,4,6-tetra­kis­(carboxyl­atometh­yl)-7,8-diphenyl­glycoluril]dizinc] monohydrate]
Source: Acta Crystallogr Sect E Struct Rep Online. 2011 Nov 25;67(Pt 12):m1818–9. doi: 10.1107/S1600536811049191 (PMC3238721; doi:10.1107/S1600536811049191)
Supplement: Supplementary file 1 [file e-67-m1818-sup1.cif]

##############################################################################
#                                                                            #
# This CIF contains the data in a paper accepted for publication in          #
# Acta Crystallographica Section E. It conforms to the requirements of       #
# Notes for Authors for Acta Crystallographica Section E, and has been       #
# peer reviewed under the auspices of the IUCr Commission on Journals.       #
#                                                                            #
# Full details of the Crystallographic Information File format               #
# are given in the paper "The Crystallographic Information File (CIF):       #
# a New Standard Archive File for Crystallography" by S. R. Hall, F. H.      #
# Allen and I. D. Brown [Acta Cryst. (1991), A47, 655-685].                  #
#                                                                            #
# The current version of the core CIF dictionary is obtainable from          #
# ftp://ftp.iucr.org/pub/cif_core.dic.                                       #
#                                                                            #
# Software is freely available for graphical display of the structure(s)     #
# in this CIF. For information consult the CIF software page                 #
# http://www.iucr.org/resources/cif/software.                                #
#                                                                            #
# This file may be used for bona fide research purposes within the           #
# scientific community so long as proper attribution is given to the journal # 
# article from which it was obtained.                                        #
#                                                                            #
##############################################################################
data_global
_audit_creation_method     SHELXL-97
_journal_date_recd_electronic     2011-10-14
_journal_date_accepted     2011-11-18
_journal_name_full     'Acta Crystallographica, Section E'
_journal_year     2011
_journal_volume     67
_journal_issue     12
_journal_page_first     m1818
_journal_page_last     m1819
_journal_paper_category     QM
_journal_coeditor_code     KP2362
_publ_contact_author_name     'Prof. Qiu, Wen-Ge'
_publ_contact_author_address
;
College of Environmental and Energy Engineering
Beijing University of Technology
Beijing 100124
People's Republic of China
;
_publ_contact_author_email     qiuwenge@bjut.edu.cn
_publ_contact_author_fax     '86-10-67391983'
_publ_contact_author_phone     '86-10-67396588'
_publ_section_title
;\
Poly[[\m-aqua-triaqua[\m~6~-1,3,4,6-tetrakis(carboxylatomethyl)-7,8-\
diphenylglycoluril]dizinc] monohydrate]
;
loop_
    _publ_author_name
    _publ_author_address
    'Li, Chuan-Qiang'
;
College of Environmental and Energy Engineering
Beijing University of Technology
Beijing 100124
People's Republic of China
;
    'Qiu, Wen-Ge'
;
College of Environmental and Energy Engineering
Beijing University of Technology
Beijing 100124
People's Republic of China
;
    'He, Hong'
;
College of Environmental and Energy Engineering
Beijing University of Technology
Beijing 100124
People's Republic of China
;
    'Wang, Xiuguang'
;
College of Chemistry
Tianjin Normal University
Tianjin 300387
People's Republic of China
;
data_I
_chemical_name_systematic
;
Poly[[\m-aqua-triaqua[\m~6~-1,3,4,6-tetrakis(carboxylatomethyl)-
7,8-diphenylglycoluril]dizinc] monohydrate]
;
_chemical_name_common     ?
_chemical_formula_moiety     'C24 H26 N4 O14 Zn2, H2 O'
_chemical_formula_sum     'C24 H28 N4 O15 Zn2'
_chemical_formula_iupac     '[Zn2 (C24 H18 N4 O10) (H2 O)4], H2 O'
_chemical_formula_weight     743.24
_chemical_melting_point     ?
_symmetry_cell_setting     orthorhombic
_symmetry_space_group_name_H-M     'P b c a'
_symmetry_space_group_name_Hall     '-P 2ac 2ab'
loop_
    _symmetry_equiv_pos_as_xyz
    'x, y, z'
    '-x+1/2, -y, z+1/2'
    '-x, y+1/2, -z+1/2'
    'x+1/2, -y+1/2, -z'
    '-x, -y, -z'
    'x-1/2, y, -z-1/2'
    'x, -y-1/2, z-1/2'
    '-x-1/2, y-1/2, z'
_cell_length_a     18.091(4)
_cell_length_b     15.245(3)
_cell_length_c     19.007(4)
_cell_angle_alpha     90.00
_cell_angle_beta     90.00
_cell_angle_gamma     90.00
_cell_volume     5242.0(18)
_cell_formula_units_Z     8
_cell_measurement_reflns_used     11423
_cell_measurement_theta_min     2.421
_cell_measurement_theta_max     27.864
_cell_measurement_temperature     113(2)
_exptl_crystal_description     rod
_exptl_crystal_colour     colourless
_exptl_crystal_size_max     0.20
_exptl_crystal_size_mid     0.18
_exptl_crystal_size_min     0.12
_exptl_crystal_density_diffrn     1.884
_exptl_crystal_density_meas     ?
_exptl_crystal_density_method     'not measured'
_exptl_crystal_F_000     3040
_exptl_absorpt_coefficient_mu     1.920
_exptl_absorpt_correction_type     multi-scan
_exptl_absorpt_process_details     '(CrystalClear; Rigaku/MSC, 2005)'
_exptl_absorpt_correction_T_min     0.7001
_exptl_absorpt_correction_T_max     0.8023
_exptl_special_details
;
;
_diffrn_ambient_temperature     113(2)
_diffrn_radiation_type     MoK\a
_diffrn_radiation_wavelength     0.71073
_diffrn_radiation_source     'rotating anode'
_diffrn_radiation_monochromator     multilayer
_diffrn_measurement_device_type     'Rigaku Saturn 70CCD'
_diffrn_measurement_method     '\w scans'
_diffrn_detector_area_resol_mean     7.31
_diffrn_reflns_number     33644
_diffrn_reflns_av_R_equivalents     0.0859
_diffrn_reflns_av_sigmaI/netI     0.0547
_diffrn_reflns_theta_min     2.42
_diffrn_reflns_theta_max     25.02
_diffrn_reflns_theta_full     25.02
_diffrn_measured_fraction_theta_max     0.999
_diffrn_measured_fraction_theta_full     0.999
_diffrn_reflns_limit_h_min     -21
_diffrn_reflns_limit_h_max     21
_diffrn_reflns_limit_k_min     -18
_diffrn_reflns_limit_k_max     18
_diffrn_reflns_limit_l_min     -14
_diffrn_reflns_limit_l_max     22
_diffrn_standards_number     0
_diffrn_standards_interval_count     0
_diffrn_standards_interval_time     0
_diffrn_standards_decay_%     0
_refine_special_details
;
Refinement of <i>F</i>^2^ against ALL reflections. The weighted <i>R</i>-factor
<i>wR</i> and goodness of fit <i>S</i> are based on <i>F</i>^2^, conventional
<i>R</i>-factors <i>R</i> are based on <i>F</i>, with <i>F</i> set to zero for
negative <i>F</i>^2^. The threshold expression of <i>F</i>^2^ >
\s(<i>F</i>^2^) is used only for calculating <i>R</i>-factors(gt) <i>etc</i>.
and is not relevant to the choice of reflections for refinement.
<i>R</i>-factors based on <i>F</i>^2^ are statistically about twice as large
as those based on <i>F</i>, and <i>R</i>- factors based on ALL data will be
even larger.
;
_reflns_number_total     4616
_reflns_number_gt     4022
_reflns_threshold_expression     I>2sigma(I)
_refine_ls_structure_factor_coef     Fsqd
_refine_ls_matrix_type     full
_refine_ls_R_factor_all     0.0681
_refine_ls_R_factor_gt     0.0600
_refine_ls_wR_factor_gt     0.1453
_refine_ls_wR_factor_ref     0.1512
_refine_ls_goodness_of_fit_ref     1.126
_refine_ls_restrained_S_all     1.126
_refine_ls_number_reflns     4616
_refine_ls_number_parameters     413
_refine_ls_number_restraints     3
_refine_ls_hydrogen_treatment     mixed
_refine_ls_weighting_scheme     calc
_refine_ls_weighting_details
        'calc w=1/[\s^2^(Fo^2^)+(0.0772P)^2^+11.5013P] where P=(Fo^2^+2Fc^2^)/3'
_atom_sites_solution_hydrogens     geom
_atom_sites_solution_primary     direct
_atom_sites_solution_secondary     difmap
_refine_ls_shift/su_max     0.001
_refine_ls_shift/su_mean     0.000
_refine_diff_density_max     0.613
_refine_diff_density_min     -0.847
_refine_ls_extinction_method     'SHELXL97 (Sheldrick, 2008)'
_refine_ls_extinction_coef     0.0169(7)
_refine_ls_extinction_expression
                                  'Fc^*^=kFc[1+0.001xFc^2^\l^3^/sin(2\q)]^-1/4^'
loop_
    _atom_type_symbol
    _atom_type_description
    _atom_type_scat_dispersion_real
    _atom_type_scat_dispersion_imag
    _atom_type_scat_source
    'C' 'C' 0.0033 0.0016
                         'International Tables Vol C Tables 4.2.6.8 and 6.1.1.4'
    'H' 'H' 0.0000 0.0000
                         'International Tables Vol C Tables 4.2.6.8 and 6.1.1.4'
    'N' 'N' 0.0061 0.0033
                         'International Tables Vol C Tables 4.2.6.8 and 6.1.1.4'
    'O' 'O' 0.0106 0.0060
                         'International Tables Vol C Tables 4.2.6.8 and 6.1.1.4'
    'Zn' 'Zn' 0.2839 1.4301
                         'International Tables Vol C Tables 4.2.6.8 and 6.1.1.4'
_computing_data_collection     'CrystalClear (Rigaku/MSC, 2005)'
_computing_cell_refinement     'CrystalClear (Rigaku/MSC, 2005)'
_computing_data_reduction     'CrystalClear (Rigaku/MSC, 2005)'
_computing_structure_solution     'SHELXS97 (Sheldrick, 2008)'
_computing_structure_refinement     'SHELXL97 (Sheldrick, 2008)'
_computing_molecular_graphics     'SHELXTL (Sheldrick, 2008)'
_computing_publication_material     'SHELXTL (Sheldrick, 2008)'
loop_
    _atom_site_type_symbol
    _atom_site_label
    _atom_site_fract_x
    _atom_site_fract_y
    _atom_site_fract_z
    _atom_site_U_iso_or_equiv
    _atom_site_adp_type
    _atom_site_calc_flag
    _atom_site_refinement_flags
    _atom_site_occupancy
    _atom_site_symmetry_multiplicity
    _atom_site_disorder_assembly
    _atom_site_disorder_group
    Zn Zn1 0.31740(3) 0.38833(3) 0.58277(3) 0.0244(2) Uani d . 1 1 . .
    Zn Zn2 0.72087(3) 0.09336(4) 0.98785(3) 0.0257(2) Uani d . 1 1 . .
    O O1 0.31600(17) 0.3726(2) 0.69057(16) 0.0236(7) Uani d . 1 1 . .
    O O2 0.2850(2) 0.5068(2) 0.72587(18) 0.0309(8) Uani d . 1 1 . .
    O O3 0.25130(17) 0.2574(2) 0.83197(17) 0.0245(7) Uani d . 1 1 . .
    O O4 0.3152(2) 0.1190(2) 0.97441(18) 0.0328(9) Uani d . 1 1 . .
    O O5 0.3015(2) -0.0169(2) 0.93205(19) 0.0328(8) Uani d . 1 1 . .
    O O6 0.62798(18) 0.1136(2) 0.93178(19) 0.0286(8) Uani d . 1 1 . .
    O O7 0.59177(18) -0.0269(2) 0.9208(2) 0.0310(8) Uani d . 1 1 . .
    O O8 0.51124(19) 0.2312(2) 1.00804(16) 0.0279(8) Uani d . 1 1 . .
    O O9 0.3748(2) 0.4990(2) 1.0069(2) 0.0381(9) Uani d . 1 1 . .
    O O10 0.32546(18) 0.3666(2) 0.99074(18) 0.0268(8) Uani d . 1 1 . .
    O O11 0.3804(2) 0.2759(2) 0.58136(19) 0.0363(9) Uani d . 1 1 . .
    H H11B 0.4266 0.2785 0.5737 0.054 Uiso d R 1 1 . .
    H H11A 0.3657 0.2307 0.5593 0.054 Uiso d R 1 1 . .
    O O12 0.2201(2) 0.3113(3) 0.5791(2) 0.0416(10) Uani d . 1 1 . .
    H H12A 0.2128 0.2941 0.5371 0.062 Uiso d R 1 1 . .
    H H12B 0.2266 0.2647 0.6028 0.062 Uiso d R 1 1 . .
    O O13 0.24415(19) 0.5017(2) 0.59018(17) 0.0272(7) Uani d . 1 1 . .
    H H13A 0.1933 0.4842 0.5818 0.033 Uiso calc R 1 1 . .
    H H13B 0.2473 0.5278 0.6366 0.033 Uiso calc R 1 1 . .
    O O14 0.67873(19) 0.2110(2) 1.03965(19) 0.0342(8) Uani d . 1 1 . .
    H H14B 0.6329 0.2227 1.0421 0.041 Uiso d R 1 1 . .
    H H14A 0.6971 0.2307 1.0776 0.041 Uiso d R 1 1 . .
    N N1 0.36573(19) 0.3234(2) 0.82313(18) 0.0166(8) Uani d . 1 1 . .
    N N2 0.3603(2) 0.1803(2) 0.84462(19) 0.0185(8) Uani d . 1 1 . .
    N N3 0.4826(2) 0.1711(2) 0.89992(19) 0.0199(8) Uani d . 1 1 . .
    N N4 0.4545(2) 0.3105(2) 0.91913(18) 0.0184(8) Uani d . 1 1 . .
    C C1 0.3114(2) 0.4320(3) 0.7363(2) 0.0204(10) Uani d . 1 1 . .
    C C2 0.3388(3) 0.4123(3) 0.8108(2) 0.0209(10) Uani d . 1 1 . .
    H H2A 0.3783 0.4530 0.8218 0.025 Uiso calc R 1 1 . .
    H H2B 0.2986 0.4236 0.8434 0.025 Uiso calc R 1 1 . .
    C C3 0.3197(2) 0.2545(3) 0.8337(2) 0.0178(9) Uani d . 1 1 . .
    C C4 0.4399(2) 0.1956(3) 0.8382(2) 0.0172(9) Uani d . 1 1 . .
    C C5 0.4854(2) 0.2371(3) 0.9482(2) 0.0212(10) Uani d . 1 1 . .
    C C6 0.4411(2) 0.3008(3) 0.8433(2) 0.0159(9) Uani d . 1 1 . .
    C C7 0.3268(3) 0.0946(3) 0.8513(2) 0.0212(10) Uani d . 1 1 . .
    H H7A 0.3583 0.0521 0.8279 0.025 Uiso calc R 1 1 . .
    H H7B 0.2798 0.0952 0.8269 0.025 Uiso calc R 1 1 . .
    C C8 0.3140(2) 0.0645(3) 0.9261(2) 0.0218(10) Uani d . 1 1 . .
    C C9 0.4996(3) 0.0798(3) 0.9173(2) 0.0239(10) Uani d . 1 1 . .
    H H9A 0.4768 0.0428 0.8819 0.029 Uiso calc R 1 1 . .
    H H9B 0.4762 0.0663 0.9619 0.029 Uiso calc R 1 1 . .
    C C10 0.5807(3) 0.0544(3) 0.9226(2) 0.0223(10) Uani d . 1 1 . .
    C C11 0.4525(3) 0.3943(3) 0.9552(2) 0.0231(10) Uani d . 1 1 . .
    H H11C 0.4686 0.4393 0.9225 0.028 Uiso calc R 1 1 . .
    H H11D 0.4883 0.3926 0.9932 0.028 Uiso calc R 1 1 . .
    C C12 0.3774(3) 0.4225(3) 0.9862(2) 0.0224(10) Uani d . 1 1 . .
    C C13 0.4999(2) 0.3428(3) 0.7982(2) 0.0191(9) Uani d . 1 1 . .
    C C14 0.5696(3) 0.3608(3) 0.8253(3) 0.0265(10) Uani d . 1 1 . .
    H H14 0.5774 0.3570 0.8735 0.032 Uiso calc R 1 1 . .
    C C15 0.6269(3) 0.3841(3) 0.7820(3) 0.0331(12) Uani d . 1 1 . .
    H H15 0.6731 0.3968 0.8008 0.040 Uiso calc R 1 1 . .
    C C16 0.6152(3) 0.3886(3) 0.7088(3) 0.0353(13) Uani d . 1 1 . .
    H H16 0.6545 0.4012 0.6789 0.042 Uiso calc R 1 1 . .
    C C17 0.5468(3) 0.3745(3) 0.6818(3) 0.0328(12) Uani d . 1 1 . .
    H H17 0.5389 0.3803 0.6337 0.039 Uiso calc R 1 1 . .
    C C18 0.4879(3) 0.3512(3) 0.7261(2) 0.0251(10) Uani d . 1 1 . .
    H H18 0.4411 0.3413 0.7074 0.030 Uiso calc R 1 1 . .
    C C19 0.4733(3) 0.1581(3) 0.7713(2) 0.0203(9) Uani d . 1 1 . .
    C C20 0.5502(3) 0.1551(3) 0.7646(3) 0.0277(11) Uani d . 1 1 . .
    H H20 0.5799 0.1687 0.8031 0.033 Uiso calc R 1 1 . .
    C C21 0.5826(3) 0.1320(3) 0.7011(3) 0.0330(12) Uani d . 1 1 . .
    H H21 0.6338 0.1330 0.6963 0.040 Uiso calc R 1 1 . .
    C C22 0.5384(3) 0.1072(3) 0.6447(3) 0.0354(13) Uani d . 1 1 . .
    H H22 0.5599 0.0916 0.6020 0.042 Uiso calc R 1 1 . .
    C C23 0.4627(3) 0.1059(3) 0.6521(3) 0.0366(13) Uani d . 1 1 . .
    H H23 0.4333 0.0866 0.6151 0.044 Uiso calc R 1 1 . .
    C C24 0.4298(3) 0.1333(3) 0.7148(2) 0.0257(10) Uani d . 1 1 . .
    H H24 0.3785 0.1349 0.7185 0.031 Uiso calc R 1 1 . .
    O O15 0.7371(3) 0.1916(3) 0.8159(3) 0.0617(13) Uani d D 1 1 . .
    H H15A 0.713(4) 0.150(4) 0.799(4) 0.093 Uiso d D 1 1 . .
    H H15B 0.757(4) 0.224(4) 0.786(3) 0.093 Uiso d D 1 1 . .
loop_
    _atom_site_aniso_label
    _atom_site_aniso_U_11
    _atom_site_aniso_U_22
    _atom_site_aniso_U_33
    _atom_site_aniso_U_12
    _atom_site_aniso_U_13
    _atom_site_aniso_U_23
    Zn1 0.0274(4) 0.0245(3) 0.0212(3) -0.0003(2) 0.0003(2) 0.0001(2)
    Zn2 0.0249(4) 0.0253(3) 0.0271(4) -0.0041(2) -0.0018(2) 0.0009(2)
    O1 0.0285(18) 0.0260(16) 0.0163(16) 0.0054(14) -0.0012(13) -0.0012(14)
    O2 0.043(2) 0.0228(17) 0.0272(18) 0.0090(15) -0.0027(15) 0.0014(14)
    O3 0.0157(16) 0.0287(17) 0.0289(17) 0.0010(13) 0.0010(14) -0.0010(14)
    O4 0.048(2) 0.0281(18) 0.0225(18) -0.0025(16) 0.0010(16) 0.0011(15)
    O5 0.048(2) 0.0211(17) 0.0290(18) -0.0078(16) 0.0056(17) 0.0021(15)
    O6 0.0238(18) 0.0242(17) 0.038(2) -0.0003(14) -0.0037(16) 0.0008(15)
    O7 0.0240(18) 0.0201(16) 0.049(2) 0.0055(14) -0.0008(16) -0.0012(15)
    O8 0.0345(19) 0.0334(19) 0.0157(16) 0.0041(15) -0.0071(14) 0.0027(14)
    O9 0.034(2) 0.0239(18) 0.056(2) 0.0008(16) 0.0126(18) -0.0084(17)
    O10 0.0241(18) 0.0259(17) 0.0303(18) 0.0014(14) 0.0053(14) -0.0036(15)
    O11 0.037(2) 0.0284(19) 0.044(2) 0.0042(16) 0.0063(17) -0.0023(16)
    O12 0.046(2) 0.046(2) 0.033(2) -0.0173(19) 0.0009(17) -0.0060(17)
    O13 0.0264(17) 0.0277(17) 0.0276(17) -0.0007(14) 0.0025(14) 0.0041(14)
    O14 0.035(2) 0.0332(19) 0.035(2) -0.0018(16) -0.0008(16) -0.0056(16)
    N1 0.0154(18) 0.0180(17) 0.0164(18) 0.0013(14) -0.0004(14) 0.0008(14)
    N2 0.0170(18) 0.0179(18) 0.0206(19) -0.0010(14) -0.0007(15) 0.0038(15)
    N3 0.024(2) 0.0194(18) 0.0167(18) 0.0047(16) -0.0055(15) 0.0016(15)
    N4 0.023(2) 0.0175(18) 0.0144(18) 0.0019(15) -0.0023(15) -0.0001(14)
    C1 0.016(2) 0.022(2) 0.023(2) 0.0018(18) -0.0008(18) 0.0038(19)
    C2 0.024(2) 0.021(2) 0.018(2) 0.0030(18) 0.0006(19) 0.0003(18)
    C3 0.021(2) 0.022(2) 0.0096(19) -0.0013(18) -0.0010(17) 0.0011(17)
    C4 0.016(2) 0.018(2) 0.018(2) 0.0002(16) -0.0008(17) 0.0041(17)
    C5 0.016(2) 0.026(2) 0.021(2) 0.0006(18) 0.0044(18) 0.0013(19)
    C6 0.015(2) 0.017(2) 0.016(2) 0.0012(16) -0.0001(17) 0.0006(17)
    C7 0.022(2) 0.019(2) 0.022(2) -0.0054(18) -0.0019(19) 0.0009(18)
    C8 0.019(2) 0.025(2) 0.022(2) -0.0014(19) -0.0011(19) -0.001(2)
    C9 0.027(3) 0.020(2) 0.025(2) 0.0024(19) -0.005(2) 0.0055(19)
    C10 0.025(2) 0.023(2) 0.019(2) 0.005(2) -0.0012(19) 0.0016(19)
    C11 0.025(2) 0.024(2) 0.020(2) -0.0045(19) -0.003(2) -0.0044(19)
    C12 0.029(3) 0.024(2) 0.014(2) 0.004(2) -0.0019(19) 0.0000(18)
    C13 0.019(2) 0.016(2) 0.023(2) 0.0018(17) 0.0044(18) 0.0001(18)
    C14 0.025(3) 0.027(2) 0.027(2) -0.001(2) -0.001(2) -0.003(2)
    C15 0.021(3) 0.036(3) 0.042(3) -0.005(2) 0.002(2) -0.002(2)
    C16 0.034(3) 0.027(3) 0.045(3) 0.001(2) 0.018(3) 0.008(2)
    C17 0.035(3) 0.034(3) 0.030(3) 0.007(2) 0.009(2) 0.010(2)
    C18 0.022(2) 0.027(2) 0.026(2) 0.004(2) 0.0000(19) 0.007(2)
    C19 0.027(2) 0.0133(19) 0.020(2) 0.0019(18) 0.0013(19) 0.0003(17)
    C20 0.026(3) 0.027(2) 0.029(3) 0.005(2) 0.001(2) -0.003(2)
    C21 0.030(3) 0.034(3) 0.035(3) 0.008(2) 0.008(2) 0.000(2)
    C22 0.051(3) 0.035(3) 0.020(3) 0.011(2) 0.011(2) -0.006(2)
    C23 0.050(3) 0.040(3) 0.019(2) -0.001(3) -0.007(2) -0.010(2)
    C24 0.030(3) 0.027(2) 0.020(2) -0.003(2) 0.000(2) -0.001(2)
    O15 0.078(4) 0.044(3) 0.063(3) -0.014(2) 0.023(3) -0.002(2)
_geom_special_details
;
All e.s.d.'s (except the e.s.d. in the dihedral angle between two l.s. planes)
are estimated using the full covariance matrix. The cell e.s.d.'s are taken
into account individually in the estimation of e.s.d.'s in distances, angles
and torsion angles; correlations between e.s.d.'s in cell parameters are only
used when they are defined by crystal symmetry. An approximate (isotropic)
treatment of cell e.s.d.'s is used for estimating e.s.d.'s involving l.s.
planes.
;
loop_
    _geom_bond_atom_site_label_1
    _geom_bond_atom_site_label_2
    _geom_bond_site_symmetry_2
    _geom_bond_distance
    _geom_bond_publ_flag
    Zn1 O11 . 2.059(3) yes
    Zn1 O1 . 2.063(3) yes
    Zn1 O4 7_565 2.063(4) yes
    Zn1 O7 3_656 2.091(3) yes
    Zn1 O12 . 2.116(4) yes
    Zn1 O13 . 2.183(3) yes
    Zn2 O5 5_657 1.960(3) yes
    Zn2 O6 . 2.014(3) yes
    Zn2 O10 4_557 2.030(3) yes
    Zn2 O13 3_646 2.133(3) yes
    Zn2 O14 . 2.183(4) yes
    O1 C1 . 1.259(6) ?
    O2 C1 . 1.252(5) ?
    O3 C3 . 1.238(5) ?
    O4 C8 . 1.238(6) ?
    O4 Zn1 7_566 2.063(4) ?
    O5 C8 . 1.266(6) ?
    O5 Zn2 5_657 1.960(3) ?
    O6 C10 . 1.256(6) ?
    O7 C10 . 1.256(6) ?
    O7 Zn1 3_646 2.091(3) ?
    O8 C5 . 1.233(5) ?
    O9 C12 . 1.230(6) ?
    O10 C12 . 1.272(6) ?
    O10 Zn2 4_457 2.030(3) ?
    O11 H11B . 0.8500 ?
    O11 H11A . 0.8499 ?
    O12 H12A . 0.8500 ?
    O12 H12B . 0.8501 ?
    O13 Zn2 3_656 2.133(3) ?
    O13 H13A . 0.9700 ?
    O13 H13B . 0.9700 ?
    O14 H14B . 0.8500 ?
    O14 H14A . 0.8500 ?
    N1 C3 . 1.357(5) ?
    N1 C6 . 1.458(5) ?
    N1 C2 . 1.459(5) ?
    N2 C3 . 1.365(6) ?
    N2 C7 . 1.444(5) ?
    N2 C4 . 1.463(5) ?
    N3 C5 . 1.363(6) ?
    N3 C4 . 1.454(5) ?
    N3 C9 . 1.463(5) ?
    N4 C5 . 1.367(6) ?
    N4 C11 . 1.452(5) ?
    N4 C6 . 1.469(5) ?
    C1 C2 . 1.529(6) ?
    C2 H2A . 0.9700 ?
    C2 H2B . 0.9700 ?
    C4 C19 . 1.519(6) ?
    C4 C6 . 1.607(6) ?
    C6 C13 . 1.507(6) ?
    C7 C8 . 1.513(6) ?
    C7 H7A . 0.9700 ?
    C7 H7B . 0.9700 ?
    C9 C10 . 1.521(7) ?
    C9 H9A . 0.9700 ?
    C9 H9B . 0.9700 ?
    C11 C12 . 1.543(7) ?
    C11 H11C . 0.9700 ?
    C11 H11D . 0.9700 ?
    C13 C14 . 1.389(6) ?
    C13 C18 . 1.394(6) ?
    C14 C15 . 1.371(7) ?
    C14 H14 . 0.9300 ?
    C15 C16 . 1.408(8) ?
    C15 H15 . 0.9300 ?
    C16 C17 . 1.357(8) ?
    C16 H16 . 0.9300 ?
    C17 C18 . 1.404(7) ?
    C17 H17 . 0.9300 ?
    C18 H18 . 0.9300 ?
    C19 C24 . 1.384(6) ?
    C19 C20 . 1.399(7) ?
    C20 C21 . 1.388(7) ?
    C20 H20 . 0.9300 ?
    C21 C22 . 1.390(8) ?
    C21 H21 . 0.9300 ?
    C22 C23 . 1.377(8) ?
    C22 H22 . 0.9300 ?
    C23 C24 . 1.395(7) ?
    C23 H23 . 0.9300 ?
    C24 H24 . 0.9300 ?
    O15 H15A . 0.83(3) ?
    O15 H15B . 0.84(3) ?
loop_
    _geom_angle_atom_site_label_1
    _geom_angle_atom_site_label_2
    _geom_angle_atom_site_label_3
    _geom_angle_site_symmetry_1
    _geom_angle_site_symmetry_3
    _geom_angle
    _geom_angle_publ_flag
    O11 Zn1 O1 . . 85.56(13) ?
    O11 Zn1 O4 . 7_565 87.28(14) ?
    O1 Zn1 O4 . 7_565 170.01(13) ?
    O11 Zn1 O7 . 3_656 94.52(14) ?
    O1 Zn1 O7 . 3_656 96.54(14) ?
    O4 Zn1 O7 7_565 3_656 90.95(15) ?
    O11 Zn1 O12 . . 89.89(16) ?
    O1 Zn1 O12 . . 87.59(14) ?
    O4 Zn1 O12 7_565 . 85.44(15) ?
    O7 Zn1 O12 3_656 . 174.17(15) ?
    O11 Zn1 O13 . . 175.16(13) ?
    O1 Zn1 O13 . . 91.19(12) ?
    O4 Zn1 O13 7_565 . 95.49(13) ?
    O7 Zn1 O13 3_656 . 89.42(13) ?
    O12 Zn1 O13 . . 86.37(15) ?
    O5 Zn2 O6 5_657 . 109.28(15) ?
    O5 Zn2 O10 5_657 4_557 102.44(15) ?
    O6 Zn2 O10 . 4_557 146.94(14) ?
    O5 Zn2 O13 5_657 3_646 102.22(14) ?
    O6 Zn2 O13 . 3_646 88.84(14) ?
    O10 Zn2 O13 4_557 3_646 93.43(13) ?
    O5 Zn2 O14 5_657 . 93.81(14) ?
    O6 Zn2 O14 . . 79.72(13) ?
    O10 Zn2 O14 4_557 . 89.30(13) ?
    O13 Zn2 O14 3_646 . 162.73(13) ?
    C1 O1 Zn1 . . 127.1(3) ?
    C8 O4 Zn1 . 7_566 134.7(3) ?
    C8 O5 Zn2 . 5_657 133.5(3) ?
    C10 O6 Zn2 . . 122.1(3) ?
    C10 O7 Zn1 . 3_646 137.4(3) ?
    C12 O10 Zn2 . 4_457 120.0(3) ?
    Zn1 O11 H11B . . 120.6 ?
    Zn1 O11 H11A . . 120.6 ?
    H11B O11 H11A . . 105.1 ?
    Zn1 O12 H12A . . 109.4 ?
    Zn1 O12 H12B . . 109.4 ?
    H12A O12 H12B . . 105.1 ?
    Zn2 O13 Zn1 3_656 . 107.08(14) ?
    Zn2 O13 H13A 3_656 . 110.3 ?
    Zn1 O13 H13A . . 110.3 ?
    Zn2 O13 H13B 3_656 . 110.3 ?
    Zn1 O13 H13B . . 110.3 ?
    H13A O13 H13B . . 108.6 ?
    Zn2 O14 H14B . . 122.5 ?
    Zn2 O14 H14A . . 122.4 ?
    H14B O14 H14A . . 105.2 ?
    C3 N1 C6 . . 110.6(3) ?
    C3 N1 C2 . . 122.5(4) ?
    C6 N1 C2 . . 125.1(3) ?
    C3 N2 C7 . . 122.4(4) ?
    C3 N2 C4 . . 112.6(3) ?
    C7 N2 C4 . . 124.3(3) ?
    C5 N3 C4 . . 111.9(3) ?
    C5 N3 C9 . . 122.9(4) ?
    C4 N3 C9 . . 122.5(4) ?
    C5 N4 C11 . . 122.7(4) ?
    C5 N4 C6 . . 112.5(3) ?
    C11 N4 C6 . . 123.2(3) ?
    O2 C1 O1 . . 124.9(4) ?
    O2 C1 C2 . . 116.7(4) ?
    O1 C1 C2 . . 118.4(4) ?
    N1 C2 C1 . . 116.1(4) ?
    N1 C2 H2A . . 108.3 ?
    C1 C2 H2A . . 108.3 ?
    N1 C2 H2B . . 108.3 ?
    C1 C2 H2B . . 108.3 ?
    H2A C2 H2B . . 107.4 ?
    O3 C3 N1 . . 125.6(4) ?
    O3 C3 N2 . . 124.9(4) ?
    N1 C3 N2 . . 109.5(4) ?
    N3 C4 N2 . . 114.5(3) ?
    N3 C4 C19 . . 111.6(3) ?
    N2 C4 C19 . . 113.6(3) ?
    N3 C4 C6 . . 101.5(3) ?
    N2 C4 C6 . . 99.7(3) ?
    C19 C4 C6 . . 114.9(3) ?
    O8 C5 N3 . . 125.5(4) ?
    O8 C5 N4 . . 126.0(4) ?
    N3 C5 N4 . . 108.5(4) ?
    N1 C6 N4 . . 112.9(3) ?
    N1 C6 C13 . . 114.2(3) ?
    N4 C6 C13 . . 113.5(3) ?
    N1 C6 C4 . . 102.0(3) ?
    N4 C6 C4 . . 99.3(3) ?
    C13 C6 C4 . . 113.5(3) ?
    N2 C7 C8 . . 114.9(4) ?
    N2 C7 H7A . . 108.5 ?
    C8 C7 H7A . . 108.5 ?
    N2 C7 H7B . . 108.5 ?
    C8 C7 H7B . . 108.5 ?
    H7A C7 H7B . . 107.5 ?
    O4 C8 O5 . . 126.5(4) ?
    O4 C8 C7 . . 119.3(4) ?
    O5 C8 C7 . . 114.1(4) ?
    N3 C9 C10 . . 117.4(4) ?
    N3 C9 H9A . . 107.9 ?
    C10 C9 H9A . . 107.9 ?
    N3 C9 H9B . . 107.9 ?
    C10 C9 H9B . . 107.9 ?
    H9A C9 H9B . . 107.2 ?
    O7 C10 O6 . . 127.2(4) ?
    O7 C10 C9 . . 113.8(4) ?
    O6 C10 C9 . . 118.9(4) ?
    N4 C11 C12 . . 116.6(4) ?
    N4 C11 H11C . . 108.1 ?
    C12 C11 H11C . . 108.1 ?
    N4 C11 H11D . . 108.1 ?
    C12 C11 H11D . . 108.1 ?
    H11C C11 H11D . . 107.3 ?
    O9 C12 O10 . . 125.8(5) ?
    O9 C12 C11 . . 114.8(4) ?
    O10 C12 C11 . . 119.3(4) ?
    C14 C13 C18 . . 119.1(4) ?
    C14 C13 C6 . . 120.9(4) ?
    C18 C13 C6 . . 119.2(4) ?
    C15 C14 C13 . . 121.0(5) ?
    C15 C14 H14 . . 119.5 ?
    C13 C14 H14 . . 119.5 ?
    C14 C15 C16 . . 119.4(5) ?
    C14 C15 H15 . . 120.3 ?
    C16 C15 H15 . . 120.3 ?
    C17 C16 C15 . . 120.2(5) ?
    C17 C16 H16 . . 119.9 ?
    C15 C16 H16 . . 119.9 ?
    C16 C17 C18 . . 120.3(5) ?
    C16 C17 H17 . . 119.8 ?
    C18 C17 H17 . . 119.8 ?
    C13 C18 C17 . . 119.7(5) ?
    C13 C18 H18 . . 120.1 ?
    C17 C18 H18 . . 120.1 ?
    C24 C19 C20 . . 119.1(4) ?
    C24 C19 C4 . . 121.8(4) ?
    C20 C19 C4 . . 118.9(4) ?
    C21 C20 C19 . . 120.5(5) ?
    C21 C20 H20 . . 119.8 ?
    C19 C20 H20 . . 119.8 ?
    C20 C21 C22 . . 119.8(5) ?
    C20 C21 H21 . . 120.1 ?
    C22 C21 H21 . . 120.1 ?
    C23 C22 C21 . . 119.8(5) ?
    C23 C22 H22 . . 120.1 ?
    C21 C22 H22 . . 120.1 ?
    C22 C23 C24 . . 120.5(5) ?
    C22 C23 H23 . . 119.7 ?
    C24 C23 H23 . . 119.7 ?
    C19 C24 C23 . . 120.1(5) ?
    C19 C24 H24 . . 120.0 ?
    C23 C24 H24 . . 120.0 ?
    H15A O15 H15B . . 114(4) ?
loop_
    _geom_torsion_atom_site_label_1
    _geom_torsion_atom_site_label_2
    _geom_torsion_atom_site_label_3
    _geom_torsion_atom_site_label_4
    _geom_torsion_site_symmetry_1
    _geom_torsion_site_symmetry_2
    _geom_torsion_site_symmetry_3
    _geom_torsion_site_symmetry_4
    _geom_torsion
    _geom_torsion_publ_flag
    O11 Zn1 O1 C1 . . . . 150.5(4) ?
    O4 Zn1 O1 C1 7_565 . . . -165.2(7) ?
    O7 Zn1 O1 C1 3_656 . . . 56.4(4) ?
    O12 Zn1 O1 C1 . . . . -119.4(4) ?
    O13 Zn1 O1 C1 . . . . -33.1(4) ?
    O5 Zn2 O6 C10 5_657 . . . -37.3(4) ?
    O10 Zn2 O6 C10 4_557 . . . 159.8(3) ?
    O13 Zn2 O6 C10 3_646 . . . 65.2(4) ?
    O14 Zn2 O6 C10 . . . . -127.8(4) ?
    O11 Zn1 O13 Zn2 . . . 3_656 -169.0(16) ?
    O1 Zn1 O13 Zn2 . . . 3_656 143.10(15) ?
    O4 Zn1 O13 Zn2 7_565 . . 3_656 -44.33(17) ?
    O7 Zn1 O13 Zn2 3_656 . . 3_656 46.57(16) ?
    O12 Zn1 O13 Zn2 . . . 3_656 -129.39(16) ?
    Zn1 O1 C1 O2 . . . . 22.7(6) ?
    Zn1 O1 C1 C2 . . . . -158.1(3) ?
    C3 N1 C2 C1 . . . . -78.8(5) ?
    C6 N1 C2 C1 . . . . 117.6(4) ?
    O2 C1 C2 N1 . . . . 176.9(4) ?
    O1 C1 C2 N1 . . . . -2.4(6) ?
    C6 N1 C3 O3 . . . . 168.1(4) ?
    C2 N1 C3 O3 . . . . 2.4(6) ?
    C6 N1 C3 N2 . . . . -13.5(5) ?
    C2 N1 C3 N2 . . . . -179.3(4) ?
    C7 N2 C3 O3 . . . . 3.9(6) ?
    C4 N2 C3 O3 . . . . 175.3(4) ?
    C7 N2 C3 N1 . . . . -174.4(4) ?
    C4 N2 C3 N1 . . . . -3.0(5) ?
    C5 N3 C4 N2 . . . . -86.1(4) ?
    C9 N3 C4 N2 . . . . 75.9(5) ?
    C5 N3 C4 C19 . . . . 143.1(4) ?
    C9 N3 C4 C19 . . . . -54.9(5) ?
    C5 N3 C4 C6 . . . . 20.2(4) ?
    C9 N3 C4 C6 . . . . -177.8(4) ?
    C3 N2 C4 N3 . . . . 123.4(4) ?
    C7 N2 C4 N3 . . . . -65.4(5) ?
    C3 N2 C4 C19 . . . . -106.8(4) ?
    C7 N2 C4 C19 . . . . 64.5(5) ?
    C3 N2 C4 C6 . . . . 15.9(4) ?
    C7 N2 C4 C6 . . . . -172.8(4) ?
    C4 N3 C5 O8 . . . . 172.1(4) ?
    C9 N3 C5 O8 . . . . 10.2(7) ?
    C4 N3 C5 N4 . . . . -7.7(5) ?
    C9 N3 C5 N4 . . . . -169.6(4) ?
    C11 N4 C5 O8 . . . . 3.9(7) ?
    C6 N4 C5 O8 . . . . 169.8(4) ?
    C11 N4 C5 N3 . . . . -176.3(4) ?
    C6 N4 C5 N3 . . . . -10.4(5) ?
    C3 N1 C6 N4 . . . . -83.2(4) ?
    C2 N1 C6 N4 . . . . 82.1(5) ?
    C3 N1 C6 C13 . . . . 145.3(4) ?
    C2 N1 C6 C13 . . . . -49.4(5) ?
    C3 N1 C6 C4 . . . . 22.4(4) ?
    C2 N1 C6 C4 . . . . -172.3(4) ?
    C5 N4 C6 N1 . . . . 128.8(4) ?
    C11 N4 C6 N1 . . . . -65.4(5) ?
    C5 N4 C6 C13 . . . . -99.3(4) ?
    C11 N4 C6 C13 . . . . 66.5(5) ?
    C5 N4 C6 C4 . . . . 21.5(4) ?
    C11 N4 C6 C4 . . . . -172.7(4) ?
    N3 C4 C6 N1 . . . . -139.5(3) ?
    N2 C4 C6 N1 . . . . -21.9(4) ?
    C19 C4 C6 N1 . . . . 100.0(4) ?
    N3 C4 C6 N4 . . . . -23.5(4) ?
    N2 C4 C6 N4 . . . . 94.1(3) ?
    C19 C4 C6 N4 . . . . -144.1(4) ?
    N3 C4 C6 C13 . . . . 97.2(4) ?
    N2 C4 C6 C13 . . . . -145.1(3) ?
    C19 C4 C6 C13 . . . . -23.3(5) ?
    C3 N2 C7 C8 . . . . -96.5(5) ?
    C4 N2 C7 C8 . . . . 93.1(5) ?
    Zn1 O4 C8 O5 7_566 . . . 12.9(8) ?
    Zn1 O4 C8 C7 7_566 . . . -168.7(3) ?
    Zn2 O5 C8 O4 5_657 . . . 0.0(8) ?
    Zn2 O5 C8 C7 5_657 . . . -178.5(3) ?
    N2 C7 C8 O4 . . . . 17.2(6) ?
    N2 C7 C8 O5 . . . . -164.2(4) ?
    C5 N3 C9 C10 . . . . -79.0(6) ?
    C4 N3 C9 C10 . . . . 120.9(4) ?
    Zn1 O7 C10 O6 3_646 . . . -9.9(8) ?
    Zn1 O7 C10 C9 3_646 . . . 174.1(3) ?
    Zn2 O6 C10 O7 . . . . -28.8(6) ?
    Zn2 O6 C10 C9 . . . . 147.1(3) ?
    N3 C9 C10 O7 . . . . -163.9(4) ?
    N3 C9 C10 O6 . . . . 19.7(6) ?
    C5 N4 C11 C12 . . . . -104.8(5) ?
    C6 N4 C11 C12 . . . . 90.9(5) ?
    Zn2 O10 C12 O9 4_457 . . . 15.3(6) ?
    Zn2 O10 C12 C11 4_457 . . . -167.5(3) ?
    N4 C11 C12 O9 . . . . -169.6(4) ?
    N4 C11 C12 O10 . . . . 12.9(6) ?
    N1 C6 C13 C14 . . . . 151.7(4) ?
    N4 C6 C13 C14 . . . . 20.4(6) ?
    C4 C6 C13 C14 . . . . -92.0(5) ?
    N1 C6 C13 C18 . . . . -38.2(5) ?
    N4 C6 C13 C18 . . . . -169.5(4) ?
    C4 C6 C13 C18 . . . . 78.1(5) ?
    C18 C13 C14 C15 . . . . -1.9(7) ?
    C6 C13 C14 C15 . . . . 168.2(4) ?
    C13 C14 C15 C16 . . . . -0.9(7) ?
    C14 C15 C16 C17 . . . . 3.5(8) ?
    C15 C16 C17 C18 . . . . -3.1(7) ?
    C14 C13 C18 C17 . . . . 2.3(7) ?
    C6 C13 C18 C17 . . . . -168.0(4) ?
    C16 C17 C18 C13 . . . . 0.3(7) ?
    N3 C4 C19 C24 . . . . 147.2(4) ?
    N2 C4 C19 C24 . . . . 16.0(6) ?
    C6 C4 C19 C24 . . . . -97.9(5) ?
    N3 C4 C19 C20 . . . . -37.9(5) ?
    N2 C4 C19 C20 . . . . -169.1(4) ?
    C6 C4 C19 C20 . . . . 77.0(5) ?
    C24 C19 C20 C21 . . . . 3.4(7) ?
    C4 C19 C20 C21 . . . . -171.7(4) ?
    C19 C20 C21 C22 . . . . -3.3(8) ?
    C20 C21 C22 C23 . . . . 0.1(8) ?
    C21 C22 C23 C24 . . . . 3.2(8) ?
    C20 C19 C24 C23 . . . . -0.1(7) ?
    C4 C19 C24 C23 . . . . 174.7(4) ?
    C22 C23 C24 C19 . . . . -3.1(8) ?
loop_
    _geom_hbond_atom_site_label_D
    _geom_hbond_atom_site_label_H
    _geom_hbond_atom_site_label_A
    _geom_hbond_site_symmetry_A
    _geom_hbond_distance_DH
    _geom_hbond_distance_HA
    _geom_hbond_distance_DA
    _geom_hbond_angle_DHA
    O15 H15B O1 6_657 0.84(3) 2.54(6) 3.108(6) 126(6)
    O15 H15B O3 6_657 0.84(3) 2.29(6) 2.995(6) 141(6)
    O15 H15A O2 3_646 0.83(3) 2.23(6) 2.954(6) 145(8)
    O14 H14A O3 4_557 0.85 1.99 2.812(5) 163.8
    O14 H14B O8 . 0.85 2.30 3.104(5) 158.6
    O13 H13B O2 . 0.97 1.86 2.684(5) 141.5
    O13 H13A O9 2_564 0.97 1.90 2.671(5) 134.4
    O12 H12B O15 6_557 0.85 1.91 2.723(6) 158.2
    O12 H12A O14 6_557 0.85 2.03 2.827(5) 156.2
    O11 H11A O10 7_565 0.85 2.10 2.945(5) 170.3
    O11 H11B O8 7_565 0.85 1.98 2.749(5) 149.9
