# Supplementary material for: Poly[[μ-aqua-triaqua­[μ6-1,3,4,6-tetra­kis­(carboxyl­atometh­yl)-7,8-diphenyl­glycoluril]dizinc] monohydrate]
Source: Acta Crystallogr Sect E Struct Rep Online. 2011 Nov 25;67(Pt 12):m1818–9. doi: 10.1107/S1600536811049191 (PMC3238721; doi:10.1107/S1600536811049191)
Supplement: Supplementary file 2 [file e-67-m1818-Isup2.hkl]

# 
# h,k,l, Fc-squared, Fo-squared, sigma(Fo-squared) and status flag 
# 
data_I
_shelx_title ' R91026E1 in Pbca' 
_shelx_refln_list_code          4 
_shelx_F_calc_maximum      573.06 
_exptl_crystal_F_000      3040.00 
_reflns_d_resolution_high  0.8403 
 
loop_ 
 _symmetry_equiv_pos_as_xyz 
 'x, y, z' 
 '-x+1/2, -y, z+1/2' 
 '-x, y+1/2, -z+1/2' 
 'x+1/2, -y+1/2, -z' 
 '-x, -y, -z' 
 'x-1/2, y, -z-1/2' 
 'x, -y-1/2, z-1/2' 
 '-x-1/2, y-1/2, z' 
 
_cell_length_a    18.0906 
_cell_length_b    15.2452 
_cell_length_c    19.0069 
_cell_angle_alpha  90.000 
_cell_angle_beta   90.000 
_cell_angle_gamma  90.000 
 
_shelx_F_squared_multiplier     1.000 
 
loop_ 
 _refln_index_h 
 _refln_index_k 
 _refln_index_l 
 _refln_F_squared_calc 
 _refln_F_squared_meas 
 _refln_F_squared_sigma 
 _refln_observed_status 
   4   0   0    57878.05    52351.10   2564.96 o 
   6   0   0    47520.72    40055.32   3053.55 o 
   8   0   0    22885.83    26598.86    753.48 o 
  10   0   0    10322.67     9624.27    363.34 o 
  12   0   0     1636.32     1747.26    156.44 o 
  14   0   0     3725.98     3544.38    175.38 o 
  16   0   0    25213.56    29077.30   1421.69 o 
  18   0   0     2114.60     2899.96    407.75 o 
  20   0   0    14655.83    17103.54   1461.10 o 
   2   1   0    94517.18    99417.30   4110.71 o 
   4   1   0     5367.95     6554.73    155.22 o 
   6   1   0      424.98     1143.88     57.72 o 
   8   1   0   101386.41    84053.61   4128.12 o 
  10   1   0    40579.39    44932.42   2673.64 o 
  12   1   0    39038.38    47074.64   1014.64 o 
  14   1   0     6812.67     6812.28    275.33 o 
  16   1   0      254.30      245.13     70.26 o 
  18   1   0     8771.41     9451.02    478.66 o 
  20   1   0     2034.72     1809.98    324.41 o 
   0   2   0     1136.98      737.60     40.14 o 
   2   2   0    76812.12    70801.11   3594.00 o 
   4   2   0    11490.61    11378.64    269.99 o 
   6   2   0     6018.25     8061.67    168.89 o 
   8   2   0     7087.43     7320.77    171.83 o 
  10   2   0    13292.30    17096.38    369.48 o 
  12   2   0     2239.94     2571.25    145.09 o 
  14   2   0      102.84       71.69     53.77 o 
  16   2   0     3696.48     4087.81    199.85 o 
  18   2   0        5.71       73.17     57.40 o 
  20   2   0      547.24      470.97    107.15 o 
   2   3   0     6073.35     6396.89    160.80 o 
   4   3   0   113015.07    96487.47   2428.10 o 
   6   3   0     8744.51    10451.08    231.50 o 
   8   3   0    58952.17    48496.23   2116.27 o 
  10   3   0   119890.58   113854.86  29775.27 o 
  12   3   0    79927.84    61642.85  14249.50 o 
  14   3   0      848.00      839.89     80.85 o 
  16   3   0     2390.81     1913.44    156.11 o 
  18   3   0     5166.06     5892.27    561.26 o 
  20   3   0     6434.15     6949.65    690.88 o 
   0   4   0   328402.31   406427.66  11625.89 o 
   2   4   0     2127.43     5079.45    121.66 o 
   4   4   0     3810.32     4829.43    126.99 o 
   6   4   0    61719.19    51803.28   3226.18 o 
   8   4   0    86722.38    69233.41   8217.34 o 
  10   4   0     1438.32     1131.94     43.19 o 
  12   4   0     2345.99     2338.12    116.07 o 
  14   4   0      909.41      949.42    135.97 o 
  16   4   0      524.69      658.79     97.07 o 
  18   4   0     3437.71     3919.90    354.43 o 
  20   4   0     9408.71    10485.66    821.51 o 
   2   5   0       38.45       89.62     21.77 o 
   4   5   0    25224.85    28660.57    661.67 o 
   6   5   0    21317.89    21886.60    566.24 o 
   8   5   0     4503.40     5227.82    173.59 o 
  10   5   0      539.69      434.94     62.34 o 
  12   5   0     1852.44     1482.78    108.44 o 
  14   5   0     1533.02     1381.52    260.99 o 
  16   5   0      517.98      418.38    109.96 o 
  18   5   0     1038.08      804.90    186.22 o 
  20   5   0       19.95      173.15     78.94 o 
   0   6   0    31373.23    21823.01   1853.14 o 
   2   6   0    45886.46    35383.18   1560.06 o 
   4   6   0     1649.20     1558.38     65.79 o 
   6   6   0    12341.04    13697.64    495.42 o 
   8   6   0     4725.34     5332.67    168.53 o 
  10   6   0     6118.93     6378.37    264.87 o 
  12   6   0      185.99      238.92     56.74 o 
  14   6   0     2482.96     2582.10    381.07 o 
  16   6   0       67.80      242.67     84.02 o 
  18   6   0     4394.74     5028.52    342.27 o 
  20   6   0     4908.90     5110.70    414.31 o 
   2   7   0      368.12      150.30     26.35 o 
   4   7   0    79547.06    67194.91   1377.49 o 
   6   7   0    12894.66    14804.22    389.56 o 
   8   7   0     7125.44     6716.75    245.77 o 
  10   7   0    93075.41    95895.69  11789.54 o 
  12   7   0    35391.05    41164.64   1519.83 o 
  14   7   0     1664.99     1717.89    289.17 o 
  16   7   0     5170.60     5306.32    456.34 o 
  18   7   0     4282.82     4533.56    520.12 o 
   0   8   0    95967.59    76214.21   9390.71 o 
   2   8   0    18505.32    21495.65    448.90 o 
   4   8   0      613.48      371.28     46.15 o 
   6   8   0     7972.18     7669.96    280.89 o 
   8   8   0     7635.20     7906.24    293.60 o 
  10   8   0     4528.54     4331.45    185.35 o 
  12   8   0     1371.66     1289.88    115.46 o 
  14   8   0    14380.39    14515.62    822.26 o 
  16   8   0     6674.19     7128.81    460.51 o 
  18   8   0      519.77      287.86    158.09 o 
   2   9   0      231.68      344.37     59.72 o 
   4   9   0    27324.41    32432.33    832.45 o 
   6   9   0     7752.13     7731.88    289.49 o 
   8   9   0    20281.71    23858.54    748.13 o 
  10   9   0     4821.49     5028.67    140.67 o 
  12   9   0       88.33       44.20     43.66 o 
  14   9   0    13721.53    12371.95    528.92 o 
  16   9   0      621.20      535.56    152.96 o 
  18   9   0      434.97      621.96    177.74 o 
   0  10   0   106309.80   112595.85  38011.84 o 
   2  10   0    71071.16    66805.20   8746.24 o 
   4  10   0      836.94      728.63     67.10 o 
   6  10   0      138.24      248.07     47.05 o 
   8  10   0     3662.16     3354.44    159.46 o 
  10  10   0      245.43      190.70     47.76 o 
  12  10   0    14716.33    15588.50    555.73 o 
  14  10   0        3.66       78.31     94.07 o 
  16  10   0      224.95      232.76    161.70 o 
   2  11   0      734.89      717.38     84.08 o 
   4  11   0      115.52      149.35     90.39 o 
   6  11   0     2942.56     3276.41     80.18 o 
   8  11   0      566.62      621.06     78.19 o 
  10  11   0    29779.73    37030.75   1270.59 o 
  12  11   0      624.59      589.26    118.70 o 
  14  11   0      335.07      326.17     96.22 o 
  16  11   0     3477.23     3482.49   1062.29 o 
   0  12   0     2390.01     2769.66    162.35 o 
   2  12   0     2519.57     2132.03    113.39 o 
   4  12   0    20510.46    21420.37    539.78 o 
   6  12   0      676.50      933.65    110.01 o 
   8  12   0    30874.41    37732.21   1330.69 o 
  10  12   0       14.80        4.54     95.34 o 
  12  12   0     1042.18      801.26    157.41 o 
  14  12   0     5791.18     6616.58   1006.17 o 
  16  12   0     3910.28     5149.48    632.74 o 
   2  13   0      339.64      414.60     59.92 o 
   4  13   0     8148.48     8053.07    361.31 o 
   6  13   0     7856.64     7845.04    364.62 o 
   8  13   0    13648.79    15358.06    548.84 o 
  10  13   0     5712.71     5904.76    376.57 o 
  12  13   0     2203.48     2990.95    660.72 o 
  14  13   0      229.93      -27.70    216.33 o 
   0  14   0    11509.58    11946.72    554.81 o 
   2  14   0     3267.96     3048.91    152.36 o 
   4  14   0       25.82       70.28     45.47 o 
   6  14   0     2219.26     2100.65    118.11 o 
   8  14   0     1546.98     1468.19    210.75 o 
  10  14   0       54.67       28.17     69.09 o 
  12  14   0      853.65      758.44    184.85 o 
   2  15   0     3945.88     4518.37    275.68 o 
   4  15   0    16074.52    17559.65    711.66 o 
   6  15   0    16589.22    18693.96    815.83 o 
   8  15   0       14.70       41.61     61.64 o 
  10  15   0     2191.81     1803.31    285.37 o 
  12  15   0      212.57      338.90    115.91 o 
   0  16   0      638.31      575.07     99.70 o 
   2  16   0      318.92      231.38     57.35 o 
   4  16   0     3316.31     3189.40    161.38 o 
   6  16   0       36.39       86.54     47.27 o 
   8  16   0     1645.85     1734.20    278.14 o 
  10  16   0     1248.46      580.61    204.43 o 
   2  17   0      414.14      305.17     77.81 o 
   4  17   0       57.43       81.90     43.54 o 
   6  17   0        5.90       55.86     84.24 o 
   0  18   0     1167.65      837.67    234.23 o 
   2  18   0       92.16       86.76     41.59 o 
   2   1   1    10528.69     9785.47    856.72 o 
   3   1   1    95722.13    78881.41   2030.54 o 
   4   1   1    18867.76    19825.67   1454.21 o 
   5   1   1   123934.83   108976.32   2664.36 o 
   6   1   1     6698.47     7061.27    109.02 o 
   7   1   1    38621.09    29211.63   1250.32 o 
   8   1   1     1815.41     1764.57     41.19 o 
   9   1   1     8886.36     8296.48    173.17 o 
  10   1   1     3850.35     4185.03     90.10 o 
  11   1   1    13564.36    15628.19    286.07 o 
  12   1   1     1806.96     1552.41     46.68 o 
  13   1   1      261.84      190.93     37.17 o 
  14   1   1        6.97       37.47     23.81 o 
  15   1   1      213.17      141.67     32.41 o 
  16   1   1       91.55      116.76     35.30 o 
  17   1   1      382.63      319.24     61.46 o 
  18   1   1       20.93       13.15     33.46 o 
  19   1   1     1232.29      897.18    125.54 o 
  20   1   1      731.19      598.19    121.60 o 
  21   1   1       46.19      -16.06    124.89 o 
   0   2   1    19275.21    13776.65    651.25 o 
   1   2   1     3017.88     2896.98     48.81 o 
   2   2   1    20137.58    15757.72    541.88 o 
   3   2   1       42.79       45.01     16.99 o 
   4   2   1    12371.38    14492.40    294.97 o 
   5   2   1    38309.87    27920.07   1072.59 o 
   6   2   1    30785.13    27879.16   2129.68 o 
   7   2   1    44732.96    39916.62   1962.45 o 
   8   2   1     5089.97     4399.57     85.71 o 
   9   2   1    28460.98    31844.18    848.09 o 
  10   2   1     6848.15     7983.70    178.16 o 
  11   2   1      543.45      480.57     31.14 o 
  12   2   1      260.33      258.78     27.03 o 
  13   2   1    32413.56    35441.47    858.38 o 
  14   2   1     3446.34     3315.27     76.09 o 
  15   2   1    13826.80    14298.86    411.32 o 
  16   2   1     7777.79     7945.21    306.65 o 
  17   2   1    18561.86    21377.66    531.91 o 
  18   2   1      288.57      253.54     56.10 o 
  19   2   1     2034.56     1579.21    202.33 o 
  20   2   1        5.47     -105.97     70.64 o 
  21   2   1      106.18      221.51     57.37 o 
   1   3   1     1916.47     1675.64     28.89 o 
   2   3   1        6.40       69.97     10.59 o 
   3   3   1    20319.95    22304.88    425.00 o 
   4   3   1     8201.68     8256.04    158.96 o 
   5   3   1     9238.27     8214.85    125.86 o 
   6   3   1      155.31       31.13     14.10 o 
   7   3   1    15509.64    18186.87    277.14 o 
   8   3   1     1293.57     1072.42     43.83 o 
   9   3   1     1636.22     2238.48     56.03 o 
  10   3   1     2059.64     2026.47     48.32 o 
  11   3   1      301.04      223.05     50.22 o 
  12   3   1      989.51      771.78     50.64 o 
  13   3   1     1934.09     1579.28    115.08 o 
  14   3   1      962.65      917.83     50.00 o 
  15   3   1       49.17       55.90     58.00 o 
  16   3   1     1545.72     1806.14     91.15 o 
  17   3   1     3385.84     3672.49    233.91 o 
  18   3   1      483.97      389.46     74.04 o 
  19   3   1     2349.92     2442.21    132.96 o 
  20   3   1      930.12      728.98    114.36 o 
  21   3   1       56.07      252.96     55.89 o 
   0   4   1      302.33      235.62     32.43 o 
   1   4   1     9831.08     8417.71    144.58 o 
   2   4   1     4186.13     4448.42     79.92 o 
   3   4   1     2844.64     1845.54     39.72 o 
   4   4   1     1715.76     1631.14     49.54 o 
   5   4   1    15057.86    14270.18    241.67 o 
   6   4   1        8.55       -0.91     14.62 o 
   7   4   1    28528.67    35364.72    667.18 o 
   8   4   1     1055.14     1074.85     38.74 o 
   9   4   1     4877.47     5515.36    135.53 o 
  10   4   1      151.00      129.99     33.94 o 
  11   4   1     6031.74     5405.12    115.31 o 
  12   4   1       90.24      111.49     31.00 o 
  13   4   1    15964.79    16227.71    395.07 o 
  14   4   1     1414.32     1346.92    108.59 o 
  15   4   1    16585.01    19240.39    643.68 o 
  16   4   1       28.68       71.63     50.38 o 
  17   4   1     3254.82     3670.93    219.78 o 
  18   4   1      640.34      529.17    101.21 o 
  19   4   1     3430.14     3408.05    310.00 o 
  20   4   1        2.15      113.65     52.54 o 
   1   5   1      262.88       85.90     16.82 o 
   2   5   1      223.96      117.99     18.37 o 
   3   5   1    92870.60    72134.31   1623.20 o 
   4   5   1    26916.25    30184.05    515.38 o 
   5   5   1    60280.60    50813.55   1640.89 o 
   6   5   1     4404.35     3872.75     97.67 o 
   7   5   1    28818.44    31800.74    482.53 o 
   8   5   1     2599.49     2900.76     57.59 o 
   9   5   1     8764.33     8719.61    205.87 o 
  10   5   1     6393.52     6813.41    170.83 o 
  11   5   1     3235.46     3108.21     87.92 o 
  12   5   1     4452.59     4032.18     99.40 o 
  13   5   1       98.32      126.41     46.12 o 
  14   5   1      225.50      197.08     53.01 o 
  15   5   1      488.85      535.70    110.25 o 
  16   5   1       69.69       42.48     54.05 o 
  17   5   1     5286.34     5198.57    254.70 o 
  18   5   1      801.70      448.77     91.06 o 
  19   5   1     1244.36      996.42    150.09 o 
  20   5   1      776.03      551.98     83.83 o 
   0   6   1     4777.23     5120.87    231.86 o 
   1   6   1     5982.75     6165.77    176.34 o 
   2   6   1     5006.63     5274.12    116.75 o 
   3   6   1     2816.35     3464.78     82.30 o 
   4   6   1      264.23      304.31     33.41 o 
   5   6   1     5913.79     4554.63    111.15 o 
   6   6   1     9737.08    10480.94    206.06 o 
   7   6   1    37457.49    41679.04    861.49 o 
   8   6   1      527.39      259.27     47.95 o 
   9   6   1    14593.27    14735.80    312.91 o 
  10   6   1      933.39     1018.91     61.09 o 
  11   6   1     1775.20     1979.13     71.21 o 
  12   6   1     1071.63     1139.34     98.91 o 
  13   6   1    10311.11    11414.35    253.87 o 
  14   6   1      602.66      566.43     75.07 o 
  15   6   1    10243.25    11285.24    390.38 o 
  16   6   1     2562.58     2627.41    205.99 o 
  17   6   1     6530.69     7119.62    350.21 o 
  18   6   1       68.46       81.67     61.57 o 
  19   6   1      371.99      340.04     68.62 o 
  20   6   1       90.14       47.68     55.54 o 
   1   7   1     9351.79    10468.49    176.21 o 
   2   7   1      261.02      353.04     32.26 o 
   3   7   1     1724.99     1775.11     33.05 o 
   4   7   1     5000.39     5001.54    104.60 o 
   5   7   1     3678.75     3976.54     84.65 o 
   6   7   1      233.28      166.89     35.47 o 
   7   7   1       61.66       92.76     21.66 o 
   8   7   1       16.58       92.46     25.88 o 
   9   7   1     8813.63     8120.87    220.97 o 
  10   7   1      326.15      238.53     37.68 o 
  11   7   1      328.99      220.18     41.94 o 
  12   7   1      829.76      725.91     54.26 o 
  13   7   1     6712.13     6632.01    203.58 o 
  14   7   1       95.50      -39.59     78.79 o 
  15   7   1       75.86       89.69     48.10 o 
  16   7   1        0.27       72.03     76.82 o 
  17   7   1     1452.52     1390.53    183.92 o 
  18   7   1       19.54       50.15     55.49 o 
  19   7   1       67.42       95.77     58.16 o 
   0   8   1     4171.03     3799.69    130.48 o 
   1   8   1     7231.84     6731.26    147.09 o 
   2   8   1     3121.04     2851.16     63.39 o 
   3   8   1     1793.23     1513.80     43.18 o 
   4   8   1     2634.17     2888.29     77.15 o 
   5   8   1    22964.87    26830.16    402.00 o 
   6   8   1       87.18       89.12     27.04 o 
   7   8   1    10319.13    10935.19    225.03 o 
   8   8   1     2064.87     2294.97     51.66 o 
   9   8   1     4204.19     4256.86    119.83 o 
  10   8   1      791.62      731.04     78.09 o 
  11   8   1     1698.34     1623.21     57.01 o 
  12   8   1      171.55      187.92     33.06 o 
  13   8   1     7024.44     7506.05    290.07 o 
  14   8   1     2887.06     2786.10    204.28 o 
  15   8   1    14512.12    15917.97    454.01 o 
  16   8   1      197.14      153.53     75.68 o 
  17   8   1     6725.70     7514.69    284.17 o 
  18   8   1      165.27      148.26     84.05 o 
  19   8   1     1519.27     1374.50    181.58 o 
   1   9   1     5658.25     4789.50     98.43 o 
   2   9   1     1141.65     1242.85     68.76 o 
   3   9   1    49160.26    46660.10   4270.87 o 
   4   9   1     9071.73     9344.10    229.62 o 
   5   9   1    35621.88    40803.83    736.64 o 
   6   9   1     3027.43     3278.97     64.17 o 
   7   9   1     3194.11     2890.51     89.65 o 
   8   9   1       62.51       41.98     35.40 o 
   9   9   1     1203.58     1381.58     82.59 o 
  10   9   1      681.77      845.04     67.55 o 
  11   9   1     4211.29     4364.14    109.65 o 
  12   9   1     1753.92     1663.28     67.60 o 
  13   9   1     1844.36     1517.43     86.57 o 
  14   9   1      153.46      227.69     54.80 o 
  15   9   1       39.57      101.67     42.07 o 
  16   9   1        2.97      113.20     51.06 o 
  17   9   1     2672.48     2915.51    253.97 o 
  18   9   1      167.24       62.37     68.98 o 
   0  10   1    12972.66    14133.20    465.82 o 
   1  10   1     8644.91     8884.36    242.65 o 
   2  10   1      738.95      796.49     71.60 o 
   3  10   1       62.13      118.20     29.60 o 
   4  10   1        1.12       95.76     42.34 o 
   5  10   1        7.05       26.62     28.39 o 
   6  10   1     1198.88     1220.54     50.77 o 
   7  10   1      336.31      331.85     37.79 o 
   8  10   1      447.84      385.15     53.84 o 
   9  10   1     3350.86     3439.64    112.95 o 
  10  10   1      290.19      172.07     54.48 o 
  11  10   1       70.17       99.52     36.39 o 
  12  10   1      248.21      154.72     35.30 o 
  13  10   1       41.33       11.62     48.77 o 
  14  10   1     2694.64     2503.49    125.80 o 
  15  10   1      241.87      190.88     63.13 o 
  16  10   1     1133.14      920.69    138.73 o 
  17  10   1      190.10      141.86     72.86 o 
   1  11   1     2110.39     2099.85     66.67 o 
   2  11   1        0.70       38.90     31.55 o 
   3  11   1     5295.40     5227.34    146.76 o 
   4  11   1       91.85       86.95     36.10 o 
   5  11   1    12304.71    13189.46    284.23 o 
   6  11   1      812.64      897.97     73.36 o 
   7  11   1    10714.40    11400.90    211.34 o 
   8  11   1        2.01       42.24     34.56 o 
   9  11   1     2831.16     3046.00    136.97 o 
  10  11   1      118.56      219.99     36.74 o 
  11  11   1      866.59     1013.31     66.87 o 
  12  11   1     1400.08     1494.51     83.36 o 
  13  11   1     5046.60     5484.75    276.79 o 
  14  11   1       92.41        3.42     60.39 o 
  15  11   1      649.13      477.51     74.85 o 
  16  11   1       15.27      187.97     70.90 o 
  17  11   1        0.94      141.89     74.44 o 
   0  12   1      111.68      160.29     43.39 o 
   1  12   1        7.52      116.58     34.25 o 
   2  12   1       11.12       35.84     39.21 o 
   3  12   1      524.55      499.00     53.67 o 
   4  12   1     2659.73     2484.05     80.83 o 
   5  12   1     7518.28     7415.01    177.57 o 
   6  12   1       88.90      117.28     30.51 o 
   7  12   1     4739.25     4913.58    128.58 o 
   8  12   1     2791.93     2960.57     70.62 o 
   9  12   1     3960.79     3994.81    138.53 o 
  10  12   1      191.62      249.44     39.99 o 
  11  12   1     1888.84     1788.54     81.96 o 
  12  12   1       55.30       88.23     36.39 o 
  13  12   1    10444.68    10924.15    554.34 o 
  14  12   1      680.34      534.22     85.68 o 
  15  12   1     2168.96     2141.01    294.16 o 
  16  12   1       19.81      150.48     75.97 o 
   1  13   1       90.17      132.60     33.43 o 
   2  13   1       63.93      128.69     31.82 o 
   3  13   1    20504.62    22654.52    521.86 o 
   4  13   1      447.77      474.48     65.87 o 
   5  13   1      126.84       96.64     25.44 o 
   6  13   1      830.75      706.69     65.63 o 
   7  13   1       37.99       76.82     36.21 o 
   8  13   1      276.49      234.02     63.80 o 
   9  13   1     3005.38     3443.26    157.40 o 
  10  13   1     1760.27     1953.77    105.55 o 
  11  13   1     5121.05     5331.14    244.88 o 
  12  13   1     1151.74     1102.56    133.76 o 
  13  13   1     2397.86     2167.71    288.41 o 
  14  13   1      120.30      197.60     83.73 o 
   0  14   1      622.16      634.10     77.79 o 
   1  14   1    13477.90    14440.55    310.88 o 
   2  14   1        3.32      -48.72     32.48 o 
   3  14   1    15280.07    16069.01    353.42 o 
   4  14   1      439.10      333.96     44.70 o 
   5  14   1      397.57      391.35     41.74 o 
   6  14   1     1017.33     1127.80     92.47 o 
   7  14   1      114.76      221.80     48.13 o 
   8  14   1     1324.89     1267.83     97.53 o 
   9  14   1     1200.65     1213.94    110.65 o 
  10  14   1       10.37      125.76     42.53 o 
  11  14   1      658.34      644.52     98.40 o 
  12  14   1     1474.99     1349.54    186.55 o 
  13  14   1     1273.00      810.47    136.74 o 
   1  15   1     4166.75     4166.56    194.40 o 
   2  15   1      157.70      157.98     39.36 o 
   3  15   1     3544.21     3739.14    138.29 o 
   4  15   1      117.30      150.66     41.68 o 
   5  15   1     2603.40     2892.33    114.24 o 
   6  15   1       67.89      117.97     35.53 o 
   7  15   1      999.72      846.34     92.36 o 
   8  15   1        3.68      104.10     44.72 o 
   9  15   1     3772.82     4244.73    252.16 o 
  10  15   1      361.22      384.41     76.44 o 
  11  15   1      261.53      275.40     91.90 o 
  12  15   1      520.60      327.51     82.18 o 
   0  16   1      605.22      648.07     79.83 o 
   1  16   1     5358.01     6012.91    219.62 o 
   2  16   1     1799.36     1560.19    120.66 o 
   3  16   1     1330.59     1265.39    103.57 o 
   4  16   1      224.36      127.59     41.23 o 
   5  16   1     1801.22     1714.29    126.43 o 
   6  16   1        6.41       32.36     61.32 o 
   7  16   1     5011.51     5236.81    229.06 o 
   8  16   1       12.98       52.47     49.25 o 
   9  16   1     1063.93      902.01    112.54 o 
  10  16   1      131.75      172.59    106.51 o 
   1  17   1      584.95      605.99     65.01 o 
   2  17   1      228.96      273.59     39.96 o 
   3  17   1       70.90      131.36     28.69 o 
   4  17   1     1389.55     1375.08    134.00 o 
   5  17   1       78.10       20.85     38.49 o 
   6  17   1      297.97      230.00     51.89 o 
   7  17   1     2226.26     2276.29    228.19 o 
   0  18   1      367.45      236.39     60.80 o 
   1  18   1     2118.36     2823.53    215.55 o 
   2  18   1      363.71      321.53     41.11 o 
   1   0   2    21478.78    14113.58    529.18 o 
   2   0   2   105643.74    99640.71   2542.33 o 
   3   0   2    34659.77    26432.79    770.27 o 
   4   0   2     5736.93     6274.97    131.02 o 
   5   0   2      212.78       95.95     20.52 o 
   6   0   2    16507.53    18559.94    261.16 o 
   7   0   2    31472.48    28652.73   2702.67 o 
   8   0   2      333.75      168.38     29.91 o 
   9   0   2    30776.42    39884.31   1583.00 o 
  10   0   2    31038.72    36208.30   1691.58 o 
  11   0   2      454.01      698.84     63.73 o 
  12   0   2     2823.37     2766.61     97.01 o 
  13   0   2     2179.76     1799.68     66.11 o 
  14   0   2       27.04       18.56     32.22 o 
  15   0   2      687.46      677.74    100.01 o 
  16   0   2     1626.79     1593.54    120.83 o 
  17   0   2      567.54      558.55    111.19 o 
  18   0   2     4433.34     5032.67    459.25 o 
  19   0   2      639.45      767.68    148.30 o 
  20   0   2     7051.13     8066.12    531.39 o 
  21   0   2     4139.05     4904.30    963.49 o 
   1   1   2    28635.97    23767.55    669.77 o 
   2   1   2      656.72      496.88     17.38 o 
   3   1   2     8018.86     8019.76    127.80 o 
   4   1   2    15476.41    17196.54    430.78 o 
   5   1   2     1181.48     1261.91     25.59 o 
   6   1   2     7776.79     7397.22    126.55 o 
   7   1   2      287.19      383.81     24.78 o 
   8   1   2     6045.27     4985.67     94.22 o 
   9   1   2     4526.51     4124.83     71.49 o 
  10   1   2    12429.33    12281.34    202.89 o 
  11   1   2    20839.46    23187.62    361.54 o 
  12   1   2     7573.84     7410.81    171.99 o 
  13   1   2    11694.43    12603.74    278.99 o 
  14   1   2     4546.69     4473.41     75.73 o 
  15   1   2     1534.87     1321.79     58.81 o 
  16   1   2     2121.46     2189.70    101.77 o 
  17   1   2       48.98      101.13     43.63 o 
  18   1   2       43.03       60.78     38.62 o 
  19   1   2      930.06     1024.55    122.55 o 
  20   1   2      994.14     1060.66    124.16 o 
  21   1   2       53.37      172.29     98.77 o 
   0   2   2    41602.55    34298.08   1242.44 o 
   1   2   2    18337.13    15492.75    342.98 o 
   2   2   2     8426.42    10547.60    177.36 o 
   3   2   2     4046.67     3587.64     61.78 o 
   4   2   2       92.54      146.56     17.37 o 
   5   2   2    12263.28    15643.41    199.05 o 
   6   2   2    26446.72    27489.62   2400.61 o 
   7   2   2       57.07       36.71     19.19 o 
   8   2   2     1208.10     1395.82     37.30 o 
   9   2   2     1506.53     1700.82     44.20 o 
  10   2   2     1722.70     1819.13     52.15 o 
  11   2   2     4703.34     4396.25     73.88 o 
  12   2   2      207.14      154.43     36.69 o 
  13   2   2     2689.52     2008.71    111.49 o 
  14   2   2      173.32      107.78     26.83 o 
  15   2   2      391.12      350.07     50.36 o 
  16   2   2      280.27      310.27     47.69 o 
  17   2   2     1950.79     1718.27     76.38 o 
  18   2   2       54.85       60.37     60.02 o 
  19   2   2      268.85      212.88     95.08 o 
  20   2   2       78.95      139.69     60.06 o 
  21   2   2        4.54      112.19     64.35 o 
   1   3   2     7200.08     8020.88    126.65 o 
   2   3   2    13563.50    16117.35    248.11 o 
   3   3   2       71.09      160.90     12.91 o 
   4   3   2     2078.27     2143.89     36.87 o 
   5   3   2    14364.51    14120.21    237.39 o 
   6   3   2     6223.89     6347.95    143.55 o 
   7   3   2    11584.59    12944.12    244.92 o 
   8   3   2    36262.29    41917.17    921.95 o 
   9   3   2    15451.22    16314.27    326.74 o 
  10   3   2    38457.20    45500.46    824.02 o 
  11   3   2     4685.91     4363.12     97.73 o 
  12   3   2    25769.22    28469.81    575.88 o 
  13   3   2     5992.36     6092.69    226.13 o 
  14   3   2     8255.85     9310.35    312.29 o 
  15   3   2      463.26      363.97     69.15 o 
  16   3   2      824.19      715.57     85.30 o 
  17   3   2      510.35      582.34     77.79 o 
  18   3   2     2518.74     2740.00    104.12 o 
  19   3   2     1948.17     1752.55    202.96 o 
  20   3   2     2576.46     3084.84    270.60 o 
  21   3   2     1766.95     1218.71    186.27 o 
   0   4   2     9870.28    16343.31    259.09 o 
   1   4   2    23723.61    21271.57   1271.80 o 
   2   4   2   181446.00   181271.58   4353.40 o 
   3   4   2    12980.13    13193.48    220.38 o 
   4   4   2    15435.40    15747.04    211.57 o 
   5   4   2     7759.19     6608.20    110.04 o 
   6   4   2       43.60       39.35     17.09 o 
   7   4   2    35499.07    40472.72    808.91 o 
   8   4   2    15546.32    16291.96    298.35 o 
   9   4   2    16569.58    16951.55    295.53 o 
  10   4   2      313.28      286.12     25.09 o 
  11   4   2       43.67       65.04     23.55 o 
  12   4   2     1103.23     1042.29     54.44 o 
  13   4   2     1371.97     1383.66     92.12 o 
  14   4   2       59.37       41.84     32.57 o 
  15   4   2     6092.53     6506.33    262.04 o 
  16   4   2     2442.77     2449.74    153.14 o 
  17   4   2     6110.49     5998.95    282.43 o 
  18   4   2     2469.07     2818.70    151.80 o 
  19   4   2      887.25     1007.41    117.16 o 
  20   4   2     1517.16     1145.63    166.04 o 
   1   5   2      196.10      354.36     29.38 o 
   2   5   2     8052.39     7411.00    127.41 o 
   3   5   2     1462.07     1179.81     23.86 o 
   4   5   2    10709.86    10217.48    170.90 o 
   5   5   2    11779.01    11941.72    216.10 o 
   6   5   2    15506.38    16285.63    317.04 o 
   7   5   2     1822.56     1805.48     53.73 o 
   8   5   2       69.14       11.14     29.11 o 
   9   5   2     5242.34     5354.86    105.84 o 
  10   5   2     6898.97     7306.51    201.16 o 
  11   5   2     6967.36     7183.03    204.97 o 
  12   5   2        0.32       62.84     27.77 o 
  13   5   2      379.41      345.41     51.29 o 
  14   5   2        1.35      -62.39     41.59 o 
  15   5   2      809.82      683.05    121.38 o 
  16   5   2     2611.65     2158.03    201.77 o 
  17   5   2      877.90      738.78     87.81 o 
  18   5   2       47.06       74.07     46.43 o 
  19   5   2      464.16      332.27     81.52 o 
  20   5   2      291.30      250.06     76.28 o 
   0   6   2   109822.38    90829.89   2630.08 o 
   1   6   2     1073.61     1254.74     28.70 o 
   2   6   2      247.64      866.24     49.79 o 
   3   6   2    12187.67    13947.51    288.49 o 
   4   6   2    37763.54    30184.89   1278.46 o 
   5   6   2     9485.38     9700.69    192.30 o 
   6   6   2       11.21       62.41     23.50 o 
   7   6   2     5936.57     5867.94    133.50 o 
   8   6   2      813.51      946.11     72.86 o 
   9   6   2      292.63       83.52     40.08 o 
  10   6   2     4626.51     4573.08     77.54 o 
  11   6   2     4817.63     4984.52    160.10 o 
  12   6   2     3491.13     3332.52     72.06 o 
  13   6   2     4119.26     3925.39    102.27 o 
  14   6   2    13830.91    14573.77    412.07 o 
  15   6   2       51.34       68.08     32.94 o 
  16   6   2     1720.10     1557.83    179.08 o 
  17   6   2      287.92      290.74     64.23 o 
  18   6   2     4610.34     4566.27    162.55 o 
  19   6   2       39.11       76.85     63.38 o 
  20   6   2     2553.99     2092.27    376.79 o 
   1   7   2    32228.34    38067.80   1098.02 o 
   2   7   2     7349.45     8316.27    151.13 o 
   3   7   2     1293.53      639.18     47.64 o 
   4   7   2       13.78       99.73     32.55 o 
   5   7   2     9164.61     7535.53    169.64 o 
   6   7   2     5565.56     5674.68    148.66 o 
   7   7   2      305.48      157.70     27.93 o 
   8   7   2    18622.91    19709.12    442.19 o 
   9   7   2     7419.75     7410.93    193.78 o 
  10   7   2    14489.74    13932.14    300.08 o 
  11   7   2      174.11      100.67     30.92 o 
  12   7   2    12166.05    13398.42    304.25 o 
  13   7   2     4177.79     4084.50    147.58 o 
  14   7   2     7028.68     7205.99    311.73 o 
  15   7   2      369.40      242.99     57.77 o 
  16   7   2       28.95      147.65     55.91 o 
  17   7   2     1028.69      948.10    123.47 o 
  18   7   2     2597.31     2132.89    288.68 o 
  19   7   2     1812.87     1920.11    280.48 o 
   0   8   2     4085.82     4439.08    145.97 o 
   1   8   2    17350.56    19474.07    314.48 o 
   2   8   2     4503.38     4410.69    106.26 o 
   3   8   2     5445.46     6320.16    161.06 o 
   4   8   2     1906.47     2267.13     68.61 o 
   5   8   2     9420.15    10368.63    223.00 o 
   6   8   2    14396.17    14991.60    316.65 o 
   7   8   2    11093.28    11630.00    251.82 o 
   8   8   2      107.76      112.38     31.71 o 
   9   8   2      206.38      187.68     37.51 o 
  10   8   2      124.00      175.14     37.81 o 
  11   8   2        0.13       47.70     22.61 o 
  12   8   2       68.54       45.65     27.37 o 
  13   8   2       54.57       86.79     34.57 o 
  14   8   2     1284.44     1128.12    102.61 o 
  15   8   2     4215.68     4338.38    136.00 o 
  16   8   2     1683.00     1364.66    164.91 o 
  17   8   2     2669.96     2845.88    172.93 o 
  18   8   2      214.40      141.89     71.30 o 
  19   8   2      303.28      401.76     74.87 o 
   1   9   2    13493.66    16548.03    322.38 o 
   2   9   2    10610.86    11633.71    230.80 o 
   3   9   2     2062.45     2206.39     64.07 o 
   4   9   2     9552.24    10010.26    238.57 o 
   5   9   2      603.53      604.17     57.63 o 
   6   9   2     8874.58     8629.04    198.62 o 
   7   9   2     2279.34     2030.75    102.78 o 
   8   9   2     9245.65     8436.31    241.44 o 
   9   9   2       46.31       80.83     42.63 o 
  10   9   2     1188.64     1115.10     63.58 o 
  11   9   2     1024.49     1026.90    103.71 o 
  12   9   2     6513.20     6674.19    241.31 o 
  13   9   2      446.01      285.83     42.94 o 
  14   9   2     2094.21     1939.42    115.06 o 
  15   9   2       20.79       33.92     53.69 o 
  16   9   2      566.45      533.41    109.27 o 
  17   9   2      112.90       41.38     60.85 o 
  18   9   2      231.89      296.60     72.26 o 
   0  10   2    59761.94    53828.63   5738.52 o 
   1  10   2    13886.19    13601.27    292.80 o 
   2  10   2    12232.87    11072.36    245.32 o 
   3  10   2    23011.11    25919.31    425.75 o 
   4  10   2     8619.85     8316.82    213.51 o 
   5  10   2      543.36      452.10     45.50 o 
   6  10   2        5.95       77.66     27.81 o 
   7  10   2      152.43      151.33     33.36 o 
   8  10   2      345.92      325.57     39.29 o 
   9  10   2       71.34      106.88     34.57 o 
  10  10   2     1147.25     1104.56     88.01 o 
  11  10   2     1450.63     1290.07     79.94 o 
  12  10   2     1800.60     1713.18    108.91 o 
  13  10   2     4929.03     5006.89    161.13 o 
  14  10   2      206.58      312.58     72.07 o 
  15  10   2     1065.11      979.62    129.64 o 
  16  10   2       13.63      128.25     52.30 o 
  17  10   2     1189.92      840.50    147.64 o 
   1  11   2    11379.35    12349.96    303.78 o 
   2  11   2     3732.34     3674.83     70.09 o 
   3  11   2     8013.82     7983.63    248.50 o 
   4  11   2      922.53     1020.12     69.31 o 
   5  11   2    12854.54    14532.83    311.18 o 
   6  11   2      364.30      416.09     44.83 o 
   7  11   2       12.99       61.14     29.02 o 
   8  11   2      699.17      817.12     63.92 o 
   9  11   2     1198.72     1324.69    115.03 o 
  10  11   2     1171.98     1168.85     86.93 o 
  11  11   2    17172.15    20174.64    498.13 o 
  12  11   2     3821.58     3981.69    181.09 o 
  13  11   2     2478.87     2582.34    167.23 o 
  14  11   2       32.55      117.62     65.78 o 
  15  11   2      286.63      178.95     79.42 o 
  16  11   2      152.47      202.60     61.42 o 
  17  11   2      365.68      215.12     94.24 o 
   0  12   2      335.65      373.51     60.17 o 
   1  12   2     5814.85     5765.66    194.63 o 
   2  12   2       27.72       76.73     26.47 o 
   3  12   2       31.64      112.03     33.07 o 
   4  12   2     1771.74     1688.31     94.95 o 
   5  12   2     5853.22     5961.26    165.72 o 
   6  12   2    10580.66    11508.86    278.71 o 
   7  12   2     1865.47     1945.82     65.45 o 
   8  12   2     4365.71     4696.51    166.92 o 
   9  12   2      181.20      233.41     44.37 o 
  10  12   2        0.89       74.71     52.88 o 
  11  12   2      147.65       88.85     40.84 o 
  12  12   2     3173.57     3045.26    183.98 o 
  13  12   2     2463.11     2217.54    246.30 o 
  14  12   2     4793.06     5125.10    325.13 o 
  15  12   2      115.76      177.77     53.15 o 
  16  12   2      708.77      583.93    122.23 o 
   1  13   2      400.88      376.07     45.75 o 
   2  13   2     1122.25     1058.29     74.27 o 
   3  13   2      197.85      141.33     29.96 o 
   4  13   2     5730.00     5472.74    147.38 o 
   5  13   2      558.92      592.84     58.00 o 
   6  13   2     2478.66     2501.79     82.77 o 
   7  13   2     2373.05     2014.43     73.69 o 
   8  13   2     3443.92     3846.14    136.08 o 
   9  13   2      432.48      411.55     65.99 o 
  10  13   2     5576.31     6492.58    279.85 o 
  11  13   2      824.44      714.82     83.87 o 
  12  13   2     3559.34     3501.98    324.71 o 
  13  13   2      251.91      236.00     58.00 o 
  14  13   2      965.54     1036.12    202.00 o 
   0  14   2     3537.43     3330.33    108.07 o 
   1  14   2      819.61      864.85     78.20 o 
   2  14   2      150.42      226.37     34.58 o 
   3  14   2      878.21      841.65     62.46 o 
   4  14   2     4139.42     3831.44    136.96 o 
   5  14   2     2177.59     2361.80    115.51 o 
   6  14   2       68.03      113.70     38.44 o 
   7  14   2     2632.81     2588.89    101.69 o 
   8  14   2     6500.33     6463.98    242.37 o 
   9  14   2     6469.63     6933.29    290.02 o 
  10  14   2     1494.16     1181.70    124.91 o 
  11  14   2      204.17      194.14     52.06 o 
  12  14   2        8.17      112.86    100.83 o 
  13  14   2      549.28      482.95    128.77 o 
   1  15   2       27.98      101.80     34.38 o 
   2  15   2     1210.90     1262.60     90.76 o 
   3  15   2      222.61      371.38     44.51 o 
   4  15   2     4656.91     5084.73    210.30 o 
   5  15   2     4077.31     3977.28    144.37 o 
   6  15   2     6897.58     7552.03    301.15 o 
   7  15   2       85.95       34.50     51.66 o 
   8  15   2        8.33       80.58     54.16 o 
   9  15   2     1249.24     1313.04    137.82 o 
  10  15   2       20.67       66.49     52.13 o 
  11  15   2     2772.85     3005.22    394.00 o 
   0  16   2     2668.23     2263.10    216.57 o 
   1  16   2       30.05      129.86     33.81 o 
   2  16   2     6183.38     5763.38    189.65 o 
   3  16   2     1368.65     1218.89     98.49 o 
   4  16   2      976.14     1121.14    100.17 o 
   5  16   2      421.93      402.69     54.29 o 
   6  16   2     3886.52     3805.93    169.15 o 
   7  16   2      117.18      172.33     43.46 o 
   8  16   2       25.25      132.53     39.34 o 
   9  16   2      122.52      182.07     50.54 o 
   1  17   2      722.28      578.11     67.42 o 
   2  17   2        1.28       75.43     32.92 o 
   3  17   2      507.85      474.85     52.00 o 
   4  17   2        8.46      130.05     66.22 o 
   5  17   2      359.72      279.72     50.01 o 
   6  17   2      153.07      191.92     61.60 o 
   7  17   2       23.31       25.96     55.64 o 
   0  18   2      566.90      401.14     67.35 o 
   1  18   2     3252.58     3346.31    142.32 o 
   1   1   3      852.14      774.53     18.56 o 
   2   1   3    24420.35    19178.96    753.21 o 
   3   1   3       29.65      283.08     23.48 o 
   4   1   3    18365.34    19756.84   1431.31 o 
   5   1   3    11857.07    10420.17    144.77 o 
   6   1   3    10039.67    12043.15    178.98 o 
   7   1   3    30350.30    33882.57    512.08 o 
   8   1   3      145.53       87.56     13.02 o 
   9   1   3     9621.87     8153.07    147.32 o 
  10   1   3     3401.45     3126.04     59.54 o 
  11   1   3     4638.74     4063.99     69.73 o 
  12   1   3     1182.89     1311.50     48.22 o 
  13   1   3    10477.22    10868.57    254.22 o 
  14   1   3      445.45      478.26     59.43 o 
  15   1   3      209.36      258.98     59.83 o 
  16   1   3     1583.82     1691.40    129.31 o 
  17   1   3      690.36      579.88     64.71 o 
  18   1   3     1056.42      817.90     89.18 o 
  19   1   3      195.76      245.29     55.04 o 
  20   1   3      953.89     1057.48    146.52 o 
  21   1   3      551.26      440.66    104.86 o 
   0   2   3     2359.43     1427.25     30.12 o 
   1   2   3    71154.84    51515.31    873.63 o 
   2   2   3    14082.77    14148.89    220.17 o 
   3   2   3     5335.07     4527.48     77.10 o 
   4   2   3      170.25      139.36     15.40 o 
   5   2   3      783.55      586.70     18.87 o 
   6   2   3      961.68     1215.25     37.21 o 
   7   2   3     1019.61     1251.48     32.31 o 
   8   2   3    68859.13    60801.28   2002.38 o 
   9   2   3     1687.32     1929.79     43.96 o 
  10   2   3      201.63      380.62     33.59 o 
  11   2   3     3087.41     2839.10     84.10 o 
  12   2   3      576.49      456.19     42.26 o 
  13   2   3     2105.93     1985.79     57.93 o 
  14   2   3    14254.05    15097.37    302.49 o 
  15   2   3     6075.97     5844.50    176.90 o 
  16   2   3      638.41      660.54     73.04 o 
  17   2   3     1397.38     1531.52    101.40 o 
  18   2   3      281.73      288.96     55.16 o 
  19   2   3     6565.58     6945.69    314.22 o 
  20   2   3       47.49      133.00     79.94 o 
  21   2   3     3526.05     3705.96    303.65 o 
   1   3   3     6885.13     8069.64    143.33 o 
   2   3   3    12338.29    13359.98    200.66 o 
   3   3   3      545.28      489.29     28.72 o 
   4   3   3    19449.41    20264.98    328.38 o 
   5   3   3     3256.72     3665.13     64.16 o 
   6   3   3     3519.56     2800.68     34.32 o 
   7   3   3        7.40       46.73     16.30 o 
   8   3   3      360.10      287.58     28.01 o 
   9   3   3     5472.58     6462.62    161.17 o 
  10   3   3       31.33       13.54     29.00 o 
  11   3   3      514.42      665.49     36.08 o 
  12   3   3      911.96      817.53     55.09 o 
  13   3   3      588.58      495.45     55.89 o 
  14   3   3     8869.30     8507.26    272.88 o 
  15   3   3     2462.40     2375.35    120.33 o 
  16   3   3     2242.12     2466.36    156.85 o 
  17   3   3       29.73      166.85     53.35 o 
  18   3   3      949.90      970.47    101.21 o 
  19   3   3       24.45       13.30     73.58 o 
  20   3   3      660.58      586.11     89.65 o 
  21   3   3      458.27      404.75     78.73 o 
   0   4   3    52392.14    37970.40   1158.78 o 
   1   4   3    28634.76    25667.51   1211.70 o 
   2   4   3     2737.86     2111.80     35.57 o 
   3   4   3    24378.79    27202.80    542.34 o 
   4   4   3     1010.54      645.48     26.39 o 
   5   4   3    13669.87    14120.47    263.81 o 
   6   4   3     4778.13     4813.94     99.30 o 
   7   4   3    13882.22    16073.48    294.51 o 
   8   4   3      276.97      366.28     51.74 o 
   9   4   3      427.73      575.38     34.73 o 
  10   4   3     1422.96     1652.96     58.67 o 
  11   4   3     1278.88     1272.70     36.23 o 
  12   4   3     2094.24     2064.11     53.77 o 
  13   4   3     6405.48     5994.04    196.30 o 
  14   4   3      111.84      140.39     43.79 o 
  15   4   3      673.65      624.73     66.48 o 
  16   4   3      136.13      201.79     51.50 o 
  17   4   3     2528.91     2459.88    203.65 o 
  18   4   3      776.71      797.17    122.50 o 
  19   4   3     1456.29     1457.18    170.10 o 
  20   4   3      172.32      149.17     60.32 o 
   1   5   3     2736.10     2479.91     46.81 o 
   2   5   3    52970.33    41978.05    868.91 o 
   3   5   3     7655.10     7623.93    120.15 o 
   4   5   3    72050.79    55906.39   2179.21 o 
   5   5   3     5092.25     4035.38     92.52 o 
   6   5   3    26899.77    27896.33    450.77 o 
   7   5   3    28649.57    29036.65   1179.76 o 
   8   5   3     1749.11     1763.84     69.43 o 
   9   5   3    24811.69    24907.62    470.10 o 
  10   5   3     1114.53     1285.28     55.39 o 
  11   5   3    30729.53    34961.41    613.72 o 
  12   5   3      860.92      762.28     51.30 o 
  13   5   3     7970.86     8417.78    276.38 o 
  14   5   3      880.67      785.53     82.43 o 
  15   5   3      458.84      453.61     79.57 o 
  16   5   3      441.54      509.35     72.94 o 
  17   5   3     1259.86     1042.03    129.83 o 
  18   5   3     6707.65     7108.26    356.23 o 
  19   5   3      124.47      133.92    108.56 o 
  20   5   3      302.70      518.22    109.67 o 
   0   6   3     3338.80     3807.23    110.22 o 
   1   6   3    17318.40    19937.59    293.43 o 
   2   6   3      156.98      104.87     18.59 o 
   3   6   3     6855.21     6403.78    131.94 o 
   4   6   3      415.78      637.92     35.92 o 
   5   6   3     3171.70     2621.76     65.37 o 
   6   6   3     9228.63     7671.99    179.71 o 
   7   6   3     1600.73     1312.18     56.39 o 
   8   6   3    25744.30    27741.26    455.05 o 
   9   6   3       90.33      177.78     29.53 o 
  10   6   3      175.80      110.27     32.90 o 
  11   6   3       80.48       81.47     48.94 o 
  12   6   3     9038.00    10042.05    197.72 o 
  13   6   3      161.67      176.82     46.36 o 
  14   6   3     3362.76     3681.06    113.56 o 
  15   6   3      580.49      495.91     65.22 o 
  16   6   3     2391.13     2219.41    182.43 o 
  17   6   3      117.04       81.71     59.14 o 
  18   6   3     1527.15     1325.98    186.45 o 
  19   6   3      720.76      748.97    174.16 o 
  20   6   3      267.72      281.85    127.48 o 
   1   7   3     5017.84     5299.07    114.88 o 
   2   7   3       14.03       57.02     14.37 o 
   3   7   3     4897.95     4855.25    105.00 o 
   4   7   3     3777.01     4194.67     93.41 o 
   5   7   3    24884.88    28330.97    453.31 o 
   6   7   3      357.61      397.64     43.34 o 
   7   7   3      413.11      334.15     36.09 o 
   8   7   3     3893.34     3391.28     74.78 o 
   9   7   3     2326.93     2231.32     50.28 o 
  10   7   3     6090.05     5902.91    130.30 o 
  11   7   3     1553.78     1649.46     68.91 o 
  12   7   3     2602.03     2576.52     65.43 o 
  13   7   3       38.24      122.81     76.76 o 
  14   7   3        3.63       52.56     38.93 o 
  15   7   3     2431.44     2379.07    122.79 o 
  16   7   3       34.06       71.17     43.44 o 
  17   7   3      199.27       98.56     73.58 o 
  18   7   3      720.26      589.45     88.67 o 
  19   7   3      102.76       23.63     82.97 o 
   0   8   3       18.29       75.77     24.32 o 
   1   8   3    17931.14    17394.86    320.55 o 
   2   8   3      633.09      453.43     37.16 o 
   3   8   3    11711.08    10732.53    226.38 o 
   4   8   3      170.39      122.82     34.49 o 
   5   8   3     3875.09     3633.54     99.41 o 
   6   8   3     8655.33     8218.43    221.36 o 
   7   8   3     1505.38     1247.68     58.56 o 
   8   8   3     1161.25     1018.08     66.19 o 
   9   8   3       16.55       38.91     27.89 o 
  10   8   3       97.27      107.10     20.08 o 
  11   8   3     3395.62     3590.87    101.36 o 
  12   8   3     1816.12     1853.28    115.33 o 
  13   8   3     6435.53     6579.13    245.23 o 
  14   8   3     2954.07     3349.17    130.65 o 
  15   8   3     2416.48     2120.26    174.66 o 
  16   8   3     4743.20     4698.90    401.35 o 
  17   8   3     4359.20     4501.17    278.80 o 
  18   8   3       41.66       43.19    128.87 o 
  19   8   3     2643.99     3086.89    187.42 o 
   1   9   3     3141.46     2687.24    113.28 o 
   2   9   3    25635.85    29354.46    504.46 o 
   3   9   3        7.60       60.73     35.83 o 
   4   9   3     9018.08     8503.41    224.24 o 
   5   9   3    10051.36     9832.10    218.07 o 
   6   9   3      185.77      163.08     32.25 o 
   7   9   3     2690.61     2535.29     91.10 o 
   8   9   3     2117.12     2115.23     79.10 o 
   9   9   3     1641.54     1692.70     70.80 o 
  10   9   3     1000.78      955.02     53.60 o 
  11   9   3      829.97      975.65     75.83 o 
  12   9   3     6011.72     6065.49    226.48 o 
  13   9   3      844.07      792.67     71.79 o 
  14   9   3     5786.22     5860.67    284.01 o 
  15   9   3      179.17      283.24     64.82 o 
  16   9   3     1433.81     1319.34    160.78 o 
  17   9   3      336.28      328.02     61.37 o 
  18   9   3     4158.48     4644.31    288.61 o 
   0  10   3    31281.16    36921.83    985.47 o 
   1  10   3      627.32      516.46     51.49 o 
   2  10   3     3820.99     3754.73     94.75 o 
   3  10   3     1392.57     1116.63     62.15 o 
   4  10   3      113.44      131.78     26.08 o 
   5  10   3     3580.32     3627.73     72.79 o 
   6  10   3     5153.88     5440.23    136.90 o 
   7  10   3     1572.91     1613.48     90.29 o 
   8  10   3     7920.44     9342.59    240.47 o 
   9  10   3      432.05      332.55     43.93 o 
  10  10   3     8620.31     9275.31    275.33 o 
  11  10   3      539.17      492.58     72.66 o 
  12  10   3     4222.93     3978.18    169.33 o 
  13  10   3      853.90      844.94     94.64 o 
  14  10   3      625.06      701.14    137.93 o 
  15  10   3      206.79      198.52     88.47 o 
  16  10   3     1174.65     1223.03    168.03 o 
  17  10   3      681.75      598.72    107.01 o 
   1  11   3     1389.02     1504.76    110.21 o 
   2  11   3      537.77      527.73     54.34 o 
   3  11   3     3491.58     3495.50    115.60 o 
   4  11   3       56.46       38.31     39.24 o 
   5  11   3    10497.47    10963.54    206.84 o 
   6  11   3     1322.04     1103.71     91.60 o 
   7  11   3     7151.98     7025.32    180.99 o 
   8  11   3     1142.86     1109.23     72.63 o 
   9  11   3     2158.41     2043.64     66.29 o 
  10  11   3      130.23      123.30     44.22 o 
  11  11   3     4596.91     4541.62    182.07 o 
  12  11   3      542.65      461.01     73.35 o 
  13  11   3      392.84      420.14     65.99 o 
  14  11   3       98.09       80.60     65.96 o 
  15  11   3     2979.63     3162.80    264.28 o 
  16  11   3      363.13      208.37     77.61 o 
   0  12   3    12648.26    13752.62    427.24 o 
   1  12   3     2292.60     2260.64    105.56 o 
   2  12   3     3478.53     3231.34     89.47 o 
   3  12   3     3320.85     3354.82     99.01 o 
   4  12   3     2255.70     2358.34     88.96 o 
   5  12   3     1351.37     1374.97     85.78 o 
   6  12   3     5030.28     5065.81    158.09 o 
   7  12   3       97.14       83.65     47.32 o 
   8  12   3    15640.95    17377.29    388.08 o 
   9  12   3       19.07       43.00     31.96 o 
  10  12   3     4951.02     4619.12    174.83 o 
  11  12   3      205.93      188.15     43.29 o 
  12  12   3     2301.21     2311.33    121.67 o 
  13  12   3     2376.36     2494.11    169.49 o 
  14  12   3     1697.85     1343.84    196.02 o 
  15  12   3      533.67      507.03     75.85 o 
   1  13   3       46.57      185.56     35.86 o 
   2  13   3    12863.08    13347.12    318.06 o 
   3  13   3      398.87      319.07     41.01 o 
   4  13   3     3025.18     3454.68    148.66 o 
   5  13   3     1966.45     2044.17    122.93 o 
   6  13   3     4284.90     4118.76    105.33 o 
   7  13   3      194.84      193.68     52.35 o 
   8  13   3      974.41     1050.04    102.96 o 
   9  13   3      148.75      151.13     43.56 o 
  10  13   3     2550.25     3180.17    146.18 o 
  11  13   3       97.52      142.56     57.40 o 
  12  13   3     3207.02     3359.65    178.56 o 
  13  13   3     2334.51     2319.11    143.76 o 
  14  13   3     1198.80      966.48    139.61 o 
   0  14   3      392.83      514.90    101.97 o 
   1  14   3     3441.56     3676.30    113.22 o 
   2  14   3       85.77      171.17     29.82 o 
   3  14   3     3379.98     3605.81    127.48 o 
   4  14   3     3305.66     3195.50    124.40 o 
   5  14   3     4137.58     4175.28    107.62 o 
   6  14   3     1059.61     1011.53     82.82 o 
   7  14   3      255.13      304.97     56.18 o 
   8  14   3        9.97       79.18     45.86 o 
   9  14   3       73.49       91.57     49.10 o 
  10  14   3       21.48      149.85     63.95 o 
  11  14   3     2123.61     2467.88    167.04 o 
  12  14   3     1394.83     1210.86    191.94 o 
  13  14   3     1388.81     1660.80    187.00 o 
   1  15   3     1322.88     1221.25     91.76 o 
   2  15   3     3439.13     3492.14    104.61 o 
   3  15   3     1918.49     1886.09     82.33 o 
   4  15   3     5431.27     5432.44    183.56 o 
   5  15   3     5635.38     5493.28    187.75 o 
   6  15   3      939.27      690.74     91.36 o 
   7  15   3      260.18      274.59     59.41 o 
   8  15   3     1375.77     1092.47    113.02 o 
   9  15   3     4789.02     5328.78    227.42 o 
  10  15   3       41.47       48.63     69.11 o 
  11  15   3     1636.79     1770.27    234.92 o 
   0  16   3      193.54      295.28     66.93 o 
   1  16   3      855.74      881.73     77.50 o 
   2  16   3     1495.28     1632.23    102.58 o 
   3  16   3       27.00      115.55     31.20 o 
   4  16   3      131.68      111.73     36.05 o 
   5  16   3      166.52      221.44     47.32 o 
   6  16   3     3347.86     3646.48    211.20 o 
   7  16   3       89.60      192.41     50.71 o 
   8  16   3     2354.58     2752.71    203.03 o 
   9  16   3      160.55      161.41     50.16 o 
   1  17   3      102.23      133.04     31.70 o 
   2  17   3     1269.82     1483.59    113.19 o 
   3  17   3      944.34      801.74     95.39 o 
   4  17   3      697.65      935.00    129.57 o 
   5  17   3      338.13      351.20     72.79 o 
   6  17   3       79.85       48.09     49.50 o 
   0   0   4    30577.31    21948.40    628.29 o 
   1   0   4   103658.20    89258.58   3525.72 o 
   2   0   4    15896.42    15104.17    390.42 o 
   3   0   4     4699.35     3745.19     90.17 o 
   4   0   4     7002.88     5540.16    122.25 o 
   5   0   4    17205.61    17300.52    257.78 o 
   6   0   4      525.25     1040.44     55.51 o 
   7   0   4    33029.63    36856.92   2351.47 o 
   8   0   4     8197.65     8382.85    181.68 o 
   9   0   4      259.41      541.51     55.07 o 
  10   0   4    15176.15    17851.49    395.75 o 
  11   0   4     3082.43     3062.86    127.99 o 
  12   0   4    12865.72    13370.91    413.32 o 
  13   0   4      161.36       48.38     40.25 o 
  14   0   4    17096.00    17597.12    395.06 o 
  15   0   4     1635.12     1471.74     62.59 o 
  16   0   4     7887.29     8695.51    436.95 o 
  17   0   4        2.56       62.71    105.88 o 
  18   0   4     9356.90    10050.37    506.89 o 
  19   0   4       51.22      -34.59     68.58 o 
  20   0   4     4183.99     3895.94   1189.89 o 
  21   0   4     3315.37     2785.24    699.99 o 
   1   1   4       56.23       43.52     13.55 o 
   2   1   4    31071.40    24062.37    570.47 o 
   3   1   4    64077.49    50606.32    830.03 o 
   4   1   4     5357.98     4974.03     77.42 o 
   5   1   4      189.51      187.55     18.53 o 
   6   1   4     7179.51     6857.20     99.81 o 
   7   1   4     4336.91     4595.96     88.95 o 
   8   1   4     1105.49      991.32     27.95 o 
   9   1   4     9018.76     9278.92    194.68 o 
  10   1   4     3851.76     3722.87     94.11 o 
  11   1   4     5992.97     5976.76    149.78 o 
  12   1   4     1210.92     1293.80     56.46 o 
  13   1   4      432.25      332.69     51.51 o 
  14   1   4       21.85       34.58     52.53 o 
  15   1   4      784.60      624.73     71.43 o 
  16   1   4      581.10      659.48     72.50 o 
  17   1   4     3686.21     3791.94    257.01 o 
  18   1   4      422.94      343.05     68.06 o 
  19   1   4     1489.78     1598.82    185.61 o 
  20   1   4       44.68       38.26     64.26 o 
  21   1   4      308.93      258.44     88.26 o 
   0   2   4    15937.15    20366.70    282.93 o 
   1   2   4     1269.67      975.15     26.26 o 
   2   2   4    27252.21    27757.37   1871.64 o 
   3   2   4     1897.27     2446.32     43.52 o 
   4   2   4     4609.77     5338.90     85.15 o 
   5   2   4     2595.77     2331.08     42.08 o 
   6   2   4     9823.32    12178.01    175.20 o 
   7   2   4       26.24       50.85     13.76 o 
   8   2   4     1113.44     1096.30     33.56 o 
   9   2   4       48.78       81.89     19.25 o 
  10   2   4      756.61      894.97     45.29 o 
  11   2   4      756.80      517.54     55.24 o 
  12   2   4    14797.20    14489.95    323.34 o 
  13   2   4     7804.76     7492.37    217.51 o 
  14   2   4     2762.74     2738.04    115.63 o 
  15   2   4     1341.11     1038.77    115.98 o 
  16   2   4      113.21      110.52     44.67 o 
  17   2   4      257.18      197.44     42.78 o 
  18   2   4     1116.89     1317.78    182.93 o 
  19   2   4      181.68      128.81     74.29 o 
  20   2   4      678.35      605.66     83.65 o 
  21   2   4      108.03       71.02     96.78 o 
   1   3   4    35972.63    34070.84    768.25 o 
   2   3   4      183.47      435.16     19.63 o 
   3   3   4      818.76      784.65     30.12 o 
   4   3   4    37889.71    42472.95   1168.14 o 
   5   3   4     5180.89     4244.39     88.90 o 
   6   3   4    15329.21    13879.30    238.34 o 
   7   3   4      966.91      924.97     44.15 o 
   8   3   4    34091.57    39883.06   1016.81 o 
   9   3   4     6254.41     5616.34    139.04 o 
  10   3   4     9081.33     8959.12    241.75 o 
  11   3   4    12978.45    14179.84    313.32 o 
  12   3   4     5626.09     5299.73    122.70 o 
  13   3   4      166.52      231.41     37.54 o 
  14   3   4     3681.53     3622.41     93.32 o 
  15   3   4      679.08      498.68     77.21 o 
  16   3   4     1103.33      956.97    103.16 o 
  17   3   4      192.23      127.93     57.00 o 
  18   3   4      293.99      240.25     76.29 o 
  19   3   4      161.08      317.08     68.82 o 
  20   3   4       84.91      128.00     60.70 o 
   0   4   4    22655.84    25430.96    687.25 o 
   1   4   4    10009.32     8635.88    121.09 o 
   2   4   4    20189.13    22700.39    254.58 o 
   3   4   4     7170.83     6123.44    105.25 o 
   4   4   4     5124.26     4459.05     92.61 o 
   5   4   4    19377.75    21805.77    481.23 o 
   6   4   4    26518.35    27603.21    747.84 o 
   7   4   4    23437.23    26019.37    442.64 o 
   8   4   4     1483.29     1207.38     73.48 o 
   9   4   4     5126.42     4634.29    108.57 o 
  10   4   4      451.12      399.28     39.62 o 
  11   4   4     8042.95     8207.60    213.60 o 
  12   4   4      274.84      275.66     35.05 o 
  13   4   4       32.87       61.57     36.09 o 
  14   4   4     2175.39     2292.39     74.47 o 
  15   4   4      155.59      136.95     42.48 o 
  16   4   4     1995.66     1775.66    204.74 o 
  17   4   4      225.28      197.48     53.47 o 
  18   4   4     1907.31     1528.85    204.78 o 
  19   4   4      766.38      802.10    122.70 o 
  20   4   4       99.36      102.97     55.63 o 
   1   5   4      894.31      953.77     30.20 o 
   2   5   4      929.69     1198.91     26.77 o 
   3   5   4     4578.71     6194.35    120.55 o 
   4   5   4      822.62     1041.54     34.73 o 
   5   5   4     1940.39     1269.98     49.96 o 
   6   5   4     4998.73     5643.61    145.85 o 
   7   5   4     1460.29     1839.07     53.59 o 
   8   5   4      243.41      213.64     23.09 o 
   9   5   4       38.72       60.48     31.97 o 
  10   5   4      152.00      110.02     26.24 o 
  11   5   4       55.72       65.33     25.23 o 
  12   5   4       30.09       30.32     21.14 o 
  13   5   4      954.76      976.09     59.89 o 
  14   5   4     3010.34     2843.02    128.36 o 
  15   5   4     1079.24      890.36     75.28 o 
  16   5   4       55.00      105.60     42.27 o 
  17   5   4      217.36      176.40     74.88 o 
  18   5   4      107.40      117.76     61.04 o 
  19   5   4      313.13      288.85     74.78 o 
  20   5   4      493.48      371.45    104.99 o 
   0   6   4     6328.87     5298.68    158.66 o 
   1   6   4    30022.95    35993.11    595.63 o 
   2   6   4    12405.39    11067.87    179.68 o 
   3   6   4    10819.80    12120.50    225.60 o 
   4   6   4    10366.42     9380.54    219.36 o 
   5   6   4       87.15      131.53     28.22 o 
   6   6   4     9946.74    10087.49    198.31 o 
   7   6   4     3508.31     3845.85     76.08 o 
   8   6   4     5569.92     5705.49    133.63 o 
   9   6   4     4653.86     4863.94     97.34 o 
  10   6   4      176.13      191.93     28.57 o 
  11   6   4       61.97       87.30     41.51 o 
  12   6   4     3272.79     3522.67     92.46 o 
  13   6   4      809.04      582.86     75.63 o 
  14   6   4     9914.91    10140.93    325.99 o 
  15   6   4      650.44      853.27     74.49 o 
  16   6   4     4440.71     4568.72    220.77 o 
  17   6   4      225.60      198.03     78.53 o 
  18   6   4     1617.58     1103.61    134.19 o 
  19   6   4     1056.98     1196.36    157.95 o 
   1   7   4     9310.24    12430.04    237.66 o 
   2   7   4     2308.05     1639.49     42.07 o 
   3   7   4     7824.75     6855.41    152.36 o 
   4   7   4    33798.47    35680.33   2749.16 o 
   5   7   4    11827.33    11792.83    257.88 o 
   6   7   4    10300.70     9637.40    259.26 o 
   7   7   4        1.13       60.04     24.94 o 
   8   7   4    12814.71    14131.23    292.72 o 
   9   7   4    10649.73    11318.77    249.65 o 
  10   7   4     2430.23     2101.76    116.59 o 
  11   7   4    18570.71    20489.84    357.47 o 
  12   7   4       93.21       74.53     51.19 o 
  13   7   4     2419.92     2300.69    102.96 o 
  14   7   4     1628.01     1855.70    142.98 o 
  15   7   4     1341.43     1402.78    107.38 o 
  16   7   4      689.73      615.91    131.64 o 
  17   7   4     1455.68     1307.50    166.52 o 
  18   7   4      816.30      801.10    177.96 o 
  19   7   4     1873.36     1972.52    278.76 o 
   0   8   4     8356.01    11177.98    320.51 o 
   1   8   4     7370.69     6981.98    161.25 o 
   2   8   4     7545.69     8099.66    179.77 o 
   3   8   4     3356.23     3452.18     85.59 o 
   4   8   4      598.19      525.49     50.56 o 
   5   8   4      122.20      113.67     29.70 o 
   6   8   4      194.12      177.13     36.46 o 
   7   8   4      207.88      250.13     38.91 o 
   8   8   4     1466.35     1442.85     84.02 o 
   9   8   4       37.52       25.17     36.76 o 
  10   8   4       14.17       59.64     19.95 o 
  11   8   4        4.48       66.50     36.41 o 
  12   8   4      965.39     1098.28     99.91 o 
  13   8   4    11030.87    11006.31    312.17 o 
  14   8   4     6310.46     6468.11    209.48 o 
  15   8   4    12556.88    13399.99    533.74 o 
  16   8   4      148.47      153.37     58.76 o 
  17   8   4      294.23      355.91     64.41 o 
  18   8   4      676.04      543.91     94.41 o 
   1   9   4       74.34       66.63     29.17 o 
   2   9   4     5992.15     5912.34    163.59 o 
   3   9   4      445.60      570.96     44.00 o 
   4   9   4     4176.43     3263.11     69.74 o 
   5   9   4     2145.54     2282.40    114.59 o 
   6   9   4    14015.77    14451.50    350.83 o 
   7   9   4     2649.96     2316.03     69.22 o 
   8   9   4     1371.45     1028.62     79.40 o 
   9   9   4     6887.09     7084.98    208.13 o 
  10   9   4     1452.89     1541.07     81.46 o 
  11   9   4       97.41       80.48     33.06 o 
  12   9   4     4556.85     4550.75    149.11 o 
  13   9   4       41.63      -24.81     64.64 o 
  14   9   4     1115.30      897.06    164.54 o 
  15   9   4       86.45      138.53     52.93 o 
  16   9   4      222.77      176.42     60.36 o 
  17   9   4       65.82       93.68     76.53 o 
  18   9   4      177.86      204.40     75.12 o 
   0  10   4       66.56       -6.65     50.10 o 
   1  10   4    10874.69    10382.41    245.47 o 
   2  10   4    20014.06    21252.18    391.97 o 
   3  10   4      159.65      138.79     31.38 o 
   4  10   4      189.97       72.36     34.65 o 
   5  10   4     1680.98     1784.81     99.10 o 
   6  10   4     9089.66     9320.41    279.46 o 
   7  10   4     3060.02     2907.20    147.04 o 
   8  10   4     4403.70     4563.29     89.34 o 
   9  10   4     1109.95     1182.73     78.51 o 
  10  10   4     1452.75     1541.93     49.87 o 
  11  10   4       52.44       23.68     65.34 o 
  12  10   4     4556.11     4835.40    186.33 o 
  13  10   4       13.55       77.32     44.66 o 
  14  10   4     6430.47     6567.55    317.23 o 
  15  10   4      353.67      254.42     52.82 o 
  16  10   4     4504.36     5205.15    295.98 o 
  17  10   4      428.24      269.69     50.86 o 
   1  11   4      842.32      836.10    101.73 o 
   2  11   4     5960.66     5854.82    165.85 o 
   3  11   4     9536.78     9571.84    346.40 o 
   4  11   4     2046.24     2074.58     89.16 o 
   5  11   4     6750.99     6637.96    219.12 o 
   6  11   4      963.52     1066.20     75.47 o 
   7  11   4     1742.13     1471.56    108.54 o 
   8  11   4      457.89      363.99     59.10 o 
   9  11   4      740.26      867.95     78.03 o 
  10  11   4      188.00      154.80     47.41 o 
  11  11   4    13256.97    15652.40    392.60 o 
  12  11   4     1104.58      990.57    119.21 o 
  13  11   4      587.37      585.86     98.32 o 
  14  11   4      200.01      164.48     71.40 o 
  15  11   4       56.80       28.24     94.86 o 
  16  11   4        1.38       62.49     54.18 o 
   0  12   4     7534.64     8015.93    355.71 o 
   1  12   4     1241.51     1057.30     84.02 o 
   2  12   4     1016.42     1011.09     84.48 o 
   3  12   4     4898.91     4529.73    166.39 o 
   4  12   4     1651.79     1614.00     92.28 o 
   5  12   4      147.36      144.83     39.43 o 
   6  12   4     2199.16     2167.53     96.04 o 
   7  12   4      393.87      459.49     50.96 o 
   8  12   4        3.44      128.51     29.09 o 
   9  12   4     1452.93     1460.49    127.63 o 
  10  12   4      283.57      175.75     57.55 o 
  11  12   4     1218.94     1091.69    101.31 o 
  12  12   4     4964.43     5096.31    253.43 o 
  13  12   4       37.56       53.73     71.71 o 
  14  12   4     1581.92     1360.59    165.95 o 
  15  12   4       19.80       37.34     69.26 o 
   1  13   4     1208.49     1210.10     85.19 o 
   2  13   4     6596.00     6801.04    227.75 o 
   3  13   4     7347.26     6814.71    215.58 o 
   4  13   4     7847.96     7966.84    272.39 o 
   5  13   4      143.51      101.74     29.83 o 
   6  13   4     7110.06     7241.76    198.24 o 
   7  13   4        8.17       52.95     52.34 o 
   8  13   4     3533.99     3965.91    202.70 o 
   9  13   4     1865.58     2135.40    152.05 o 
  10  13   4     1383.87     1387.88    123.88 o 
  11  13   4     5286.27     5258.59    230.46 o 
  12  13   4      616.20      597.97    100.54 o 
  13  13   4      269.95      325.37     75.41 o 
  14  13   4     1202.19     1099.29    150.39 o 
   0  14   4     9509.29     9730.21    334.92 o 
   1  14   4    15470.87    16530.66    373.57 o 
   2  14   4        3.90      113.13     41.26 o 
   3  14   4      468.05      385.44     45.92 o 
   4  14   4      712.46      858.40     78.41 o 
   5  14   4     4588.46     4935.51    160.72 o 
   6  14   4     4541.76     4539.47    150.88 o 
   7  14   4     3069.85     3237.62    173.24 o 
   8  14   4      871.41      954.58    104.83 o 
   9  14   4     4551.48     4734.77    209.20 o 
  10  14   4       29.80      165.12     44.73 o 
  11  14   4       47.74       91.93     53.90 o 
  12  14   4      147.58      209.62     66.78 o 
  13  14   4      141.63      287.66     61.66 o 
   1  15   4     1074.74      764.19    104.92 o 
   2  15   4      287.76      287.94     49.89 o 
   3  15   4     1697.52     1859.34    144.55 o 
   4  15   4       48.30      144.92     31.00 o 
   5  15   4     1302.33     1237.26    118.47 o 
   6  15   4     1268.67     1288.82    107.62 o 
   7  15   4      211.26      249.81     46.33 o 
   8  15   4     3310.44     3828.65    232.80 o 
   9  15   4       37.43       91.00     48.38 o 
  10  15   4      638.02      655.50     92.96 o 
  11  15   4      406.29      460.45     70.12 o 
   0  16   4     5177.57     5562.18    251.00 o 
   1  16   4      188.31      152.72     38.61 o 
   2  16   4     1010.15     1017.93     94.82 o 
   3  16   4      239.99      241.98     39.00 o 
   4  16   4     6420.25     6554.15    303.83 o 
   5  16   4        9.31       88.80     50.11 o 
   6  16   4      665.78      588.05     85.02 o 
   7  16   4       45.30       94.47     76.11 o 
   8  16   4       88.03       64.59     58.55 o 
   9  16   4      190.20       88.50     57.44 o 
   1  17   4      470.47      378.69     47.91 o 
   2  17   4     1469.94     1242.16    108.20 o 
   3  17   4      301.05      304.91     49.16 o 
   4  17   4     3182.22     2818.10    216.51 o 
   5  17   4     1116.53      867.69     90.55 o 
   6  17   4      400.67      419.07     79.23 o 
   1   1   5    40601.98    31837.16   1146.84 o 
   2   1   5    25979.36    31387.61    773.53 o 
   3   1   5    10622.60    13223.80    207.93 o 
   4   1   5      290.60      629.84     27.33 o 
   5   1   5    25552.72    26179.10    928.99 o 
   6   1   5     7522.13     7312.38    105.43 o 
   7   1   5    43940.30    38105.64   1781.75 o 
   8   1   5      736.01      560.02     42.14 o 
   9   1   5    20984.01    20776.38    321.25 o 
  10   1   5       28.52      103.10     30.53 o 
  11   1   5    50118.69    49642.23   4155.03 o 
  12   1   5      412.04      352.77     41.34 o 
  13   1   5     6276.61     6010.67    206.47 o 
  14   1   5      123.92      135.65     64.65 o 
  15   1   5     4883.31     5464.79    179.82 o 
  16   1   5      779.49      679.85     61.08 o 
  17   1   5     1519.12     1238.17    122.25 o 
  18   1   5       90.38       82.51     40.91 o 
  19   1   5     4986.22     4941.01    291.80 o 
  20   1   5      123.79      162.08     55.13 o 
   0   2   5    10561.79    12593.21    266.06 o 
   1   2   5   161254.53   130846.09   2898.07 o 
   2   2   5      925.25      970.82     24.78 o 
   3   2   5    37774.64    28044.44    719.42 o 
   4   2   5      381.16      252.65     19.26 o 
   5   2   5      486.70      351.13     22.38 o 
   6   2   5    16640.09    18590.52    257.86 o 
   7   2   5     5175.24     4801.45     94.08 o 
   8   2   5     4901.27     4713.97     93.66 o 
   9   2   5     2438.93     2167.61     58.28 o 
  10   2   5       45.08       85.96     31.49 o 
  11   2   5     2451.90     2738.45     53.90 o 
  12   2   5      673.98      522.50     43.30 o 
  13   2   5       25.30       24.19     58.37 o 
  14   2   5    10886.18    11579.53    306.28 o 
  15   2   5       44.86       31.26     52.51 o 
  16   2   5     2018.34     2168.96    148.18 o 
  17   2   5     4080.11     4050.35    149.91 o 
  18   2   5      323.45      303.89     54.56 o 
  19   2   5     6885.04     8478.31    395.17 o 
  20   2   5       45.33      136.73     66.88 o 
   1   3   5      266.41      397.13     28.66 o 
   2   3   5     2930.45     3055.94     53.32 o 
   3   3   5     2007.61     1499.75     31.95 o 
   4   3   5      557.36      713.71     45.77 o 
   5   3   5       71.00       26.79     12.13 o 
   6   3   5      395.50      448.78     30.13 o 
   7   3   5     6537.61     7862.26    171.47 o 
   8   3   5     3954.95     3445.35     87.48 o 
   9   3   5     2734.22     2873.96     70.18 o 
  10   3   5      252.88      128.50     25.68 o 
  11   3   5     6380.83     6862.91    192.11 o 
  12   3   5        7.57       59.44     32.17 o 
  13   3   5      268.17      314.05     36.21 o 
  14   3   5     2485.14     2393.87     87.51 o 
  15   3   5      735.38      827.03     77.41 o 
  16   3   5      386.75      425.32     58.63 o 
  17   3   5     1291.85     1512.74    116.96 o 
  18   3   5       68.62       99.92     51.53 o 
  19   3   5     1649.48     1840.20    160.89 o 
  20   3   5       29.42       70.26     94.73 o 
   0   4   5     2543.20     2048.47     53.63 o 
   1   4   5     7457.86     6744.05    104.80 o 
   2   4   5     9517.48     9456.17    137.37 o 
   3   4   5     1285.95      914.12     31.81 o 
   4   4   5     1321.72     1037.22     42.27 o 
   5   4   5      255.48      386.56     38.21 o 
   6   4   5      510.55      459.13     55.07 o 
   7   4   5     2337.97     2232.56     52.81 o 
   8   4   5     3518.56     3808.69     88.60 o 
   9   4   5     3041.21     2784.00     58.42 o 
  10   4   5      132.83      112.88     35.53 o 
  11   4   5      585.29      499.95     57.11 o 
  12   4   5        3.02       65.25     28.62 o 
  13   4   5      836.01      906.34     45.71 o 
  14   4   5     4319.97     4291.96     97.40 o 
  15   4   5      144.52      148.55     36.16 o 
  16   4   5      786.59      746.25     77.63 o 
  17   4   5     4272.69     4521.21    232.83 o 
  18   4   5      866.41      708.64     98.73 o 
  19   4   5      667.97      586.54    163.66 o 
  20   4   5       84.03      211.45     82.06 o 
   1   5   5     3570.03     3655.04     71.75 o 
   2   5   5    19645.23    20750.01    296.66 o 
   3   5   5      933.53      606.57     18.46 o 
   4   5   5    27399.16    30607.07    549.75 o 
   5   5   5     4572.76     4701.68    112.62 o 
   6   5   5    19956.37    24078.26    408.05 o 
   7   5   5     4590.09     3881.92     95.86 o 
   8   5   5      116.00       72.51     27.79 o 
   9   5   5    34932.00    40800.43    923.25 o 
  10   5   5       13.29       23.58     33.97 o 
  11   5   5    20202.70    21993.91    457.69 o 
  12   5   5      826.35      835.87     57.21 o 
  13   5   5     2174.72     2095.93     99.84 o 
  14   5   5        3.85       17.33     58.23 o 
  15   5   5      106.83       80.80     68.11 o 
  16   5   5     1564.11     1502.47     84.62 o 
  17   5   5     3160.47     3772.95    293.50 o 
  18   5   5     2610.22     2399.07    348.41 o 
  19   5   5     2918.03     3686.45    445.29 o 
  20   5   5      186.68      233.03     78.34 o 
   0   6   5     5467.88     5509.55    150.25 o 
   1   6   5     2695.75     2257.90     43.32 o 
   2   6   5     1702.36     1618.85     59.29 o 
   3   6   5     3042.53     2593.58     51.31 o 
   4   6   5      826.51     1002.84     28.09 o 
   5   6   5       31.24      101.86     36.98 o 
   6   6   5     4366.62     3731.63    123.45 o 
   7   6   5    20264.16    22681.57    461.06 o 
   8   6   5      635.76      365.93     30.16 o 
   9   6   5     6482.91     5852.50    115.29 o 
  10   6   5        5.81       32.32     42.35 o 
  11   6   5      482.17      543.18     87.89 o 
  12   6   5     1017.45      975.24     72.12 o 
  13   6   5        4.89      -49.02     36.19 o 
  14   6   5     2244.46     2345.04    136.07 o 
  15   6   5     2108.27     2244.69     97.10 o 
  16   6   5      435.25      486.86     69.69 o 
  17   6   5     1593.06     1241.83    168.88 o 
  18   6   5       59.67       76.13     88.00 o 
  19   6   5      169.46      159.23     69.44 o 
   1   7   5     3326.70     3654.04    122.28 o 
   2   7   5        2.60       44.15     26.32 o 
   3   7   5     2001.45     1781.96     51.88 o 
   4   7   5       36.93       73.02     24.12 o 
   5   7   5     2581.13     2171.33     43.05 o 
   6   7   5      826.25      808.22     28.23 o 
   7   7   5     4657.09     4668.15    167.31 o 
   8   7   5     1564.14     1512.18     76.42 o 
   9   7   5     1990.93     1769.97     39.31 o 
  10   7   5     1186.67     1289.75     48.05 o 
  11   7   5      512.62      420.22     44.25 o 
  12   7   5      258.26      235.47     43.81 o 
  13   7   5     2941.20     2960.95     98.17 o 
  14   7   5      177.90      176.64     43.87 o 
  15   7   5        3.57      157.69     50.81 o 
  16   7   5        9.27      198.90     59.07 o 
  17   7   5      111.99      188.00     89.93 o 
  18   7   5       64.72       77.08     58.46 o 
  19   7   5       92.08      111.66     81.71 o 
   0   8   5     3831.17     4947.51    140.00 o 
   1   8   5    54646.49    49039.23   3544.07 o 
   2   8   5     3211.62     2913.82     57.50 o 
   3   8   5    17786.93    18305.76    369.69 o 
   4   8   5     2800.38     2631.06     91.91 o 
   5   8   5     1631.57     1365.53     63.68 o 
   6   8   5     2706.30     2304.22     65.96 o 
   7   8   5     1039.67     1119.71     63.89 o 
   8   8   5     7532.43     7777.91    242.04 o 
   9   8   5      773.11      817.24     39.22 o 
  10   8   5     1356.85     1321.48     30.15 o 
  11   8   5     2384.22     2252.56     85.28 o 
  12   8   5      185.26       87.52     45.41 o 
  13   8   5       99.11       61.46     57.14 o 
  14   8   5     6051.71     6443.83    390.70 o 
  15   8   5      404.26      317.11     57.13 o 
  16   8   5     1612.56     1408.45    194.26 o 
  17   8   5      905.73      830.79    117.32 o 
  18   8   5      127.53      100.75     54.90 o 
   1   9   5      294.19      287.51     40.76 o 
   2   9   5     1544.23     1621.47     95.77 o 
   3   9   5    11055.84    12062.63    259.05 o 
   4   9   5     3628.79     3307.84     60.96 o 
   5   9   5     2044.49     2075.74     76.38 o 
   6   9   5     1265.82     1280.87     64.77 o 
   7   9   5     1758.30     1729.01     51.84 o 
   8   9   5      132.80       56.31     29.10 o 
   9   9   5    14527.69    15626.60    302.07 o 
  10   9   5      210.84      136.15     40.95 o 
  11   9   5     4049.42     4370.23    139.64 o 
  12   9   5      121.94       88.12     45.99 o 
  13   9   5     9512.09     9738.03    272.94 o 
  14   9   5      132.35      127.24     63.99 o 
  15   9   5       69.63       70.63     79.20 o 
  16   9   5      820.88      631.79    110.67 o 
  17   9   5      969.57     1028.19    158.82 o 
  18   9   5       15.72       90.62     58.45 o 
   0  10   5     2419.92     2111.20    237.94 o 
   1  10   5      197.45      233.16     37.30 o 
   2  10   5      229.56      105.95     33.32 o 
   3  10   5     3665.68     3491.12     73.37 o 
   4  10   5        0.61       13.57     29.41 o 
   5  10   5      312.60      246.59     45.26 o 
   6  10   5     1043.98      914.67     80.16 o 
   7  10   5     4582.30     4648.73    201.60 o 
   8  10   5      780.17      828.77     70.70 o 
   9  10   5     1881.93     1753.64     71.96 o 
  10  10   5     1466.92     1247.94    120.94 o 
  11  10   5      168.69      133.30     41.90 o 
  12  10   5       53.98       57.51     50.61 o 
  13  10   5     3812.30     3579.09    173.23 o 
  14  10   5      554.42      590.58    125.02 o 
  15  10   5     3618.21     3588.10    245.09 o 
  16  10   5       27.50       78.18     69.12 o 
  17  10   5       39.44      -17.65     55.97 o 
   1  11   5       43.48       70.03     64.51 o 
   2  11   5      797.38      759.87     71.39 o 
   3  11   5     3332.55     3271.64     76.84 o 
   4  11   5     3321.21     2834.38    100.31 o 
   5  11   5      434.21      557.76     68.92 o 
   6  11   5     3095.35     2932.43    116.90 o 
   7  11   5    31486.86    35334.35    894.26 o 
   8  11   5        7.27       52.75     38.78 o 
   9  11   5     4795.74     5046.46    183.56 o 
  10  11   5      204.44      144.62     48.63 o 
  11  11   5     6928.86     7150.19    403.88 o 
  12  11   5      107.23      239.87     67.83 o 
  13  11   5     4984.36     5388.62    226.52 o 
  14  11   5       73.53      166.49     72.85 o 
  15  11   5     1390.43     1404.62    158.77 o 
  16  11   5      174.53      123.64     94.02 o 
   0  12   5    13015.27    13024.67    530.42 o 
   1  12   5    15341.43    16276.64    460.02 o 
   2  12   5      507.47      544.88     64.02 o 
   3  12   5     5139.68     5016.87    186.81 o 
   4  12   5      277.99      253.82     38.73 o 
   5  12   5      452.00      354.42     55.61 o 
   6  12   5      201.20      148.55     52.81 o 
   7  12   5      458.60      395.90     56.22 o 
   8  12   5     5601.12     5484.79    182.95 o 
   9  12   5     4355.88     4524.40    157.05 o 
  10  12   5      520.11      533.32     57.67 o 
  11  12   5      559.74      489.85     76.57 o 
  12  12   5      286.59      246.96     67.15 o 
  13  12   5       75.06      162.97     71.57 o 
  14  12   5     2739.83     2793.43    171.06 o 
  15  12   5     1431.82     1127.29    148.85 o 
   1  13   5       41.20       67.89     39.86 o 
   2  13   5     1145.72      891.30     69.60 o 
   3  13   5     2033.10     2022.82     87.49 o 
   4  13   5       60.22       31.56     33.25 o 
   5  13   5     4019.85     4144.35    118.15 o 
   6  13   5      158.69      113.07     33.46 o 
   7  13   5     1344.17     1520.41    106.37 o 
   8  13   5     1821.84     1905.58    160.09 o 
   9  13   5      619.83      615.39     82.87 o 
  10  13   5      710.11      791.66    102.40 o 
  11  13   5     1368.05     1445.14    149.24 o 
  12  13   5     1338.36     1360.73    164.72 o 
  13  13   5        6.97      127.93     58.25 o 
  14  13   5        3.05       79.79     56.36 o 
   0  14   5     1582.94     1600.81    159.73 o 
   1  14   5     5097.41     4810.44    155.34 o 
   2  14   5      963.51     1006.10     82.73 o 
   3  14   5       88.70      159.52     42.51 o 
   4  14   5     2927.63     2810.75    129.72 o 
   5  14   5     1379.44     1556.15    111.07 o 
   6  14   5        2.68       99.52     40.32 o 
   7  14   5     1584.00     1518.06    117.76 o 
   8  14   5      238.66      213.85     60.43 o 
   9  14   5      133.81      184.83     45.35 o 
  10  14   5      198.10      199.37     53.47 o 
  11  14   5      468.50      539.77     85.61 o 
  12  14   5      111.82      132.55     72.34 o 
   1  15   5        3.24       68.65     36.34 o 
   2  15   5      858.42      697.97     79.16 o 
   3  15   5        9.26      101.38     31.88 o 
   4  15   5     1134.57     1140.43     89.89 o 
   5  15   5      155.45       78.22     43.23 o 
   6  15   5      302.87      336.46     55.97 o 
   7  15   5     1142.26     1030.84     91.42 o 
   8  15   5      395.89      358.29     68.68 o 
   9  15   5     2034.66     1880.81    210.78 o 
  10  15   5      135.34      102.25     57.11 o 
  11  15   5     1644.58     1380.01    148.06 o 
   0  16   5      514.24      422.89     56.12 o 
   1  16   5     1525.26     1444.49    124.29 o 
   2  16   5       87.23       71.29     38.08 o 
   3  16   5      105.09      223.17     39.09 o 
   4  16   5        3.77       55.51     42.21 o 
   5  16   5       49.26      123.38     41.77 o 
   6  16   5      105.89      112.87     45.72 o 
   7  16   5     2993.53     2965.79    191.61 o 
   8  16   5     1034.15      781.36    129.94 o 
   1  17   5      374.04      292.97     59.62 o 
   2  17   5       57.01      116.72     50.06 o 
   3  17   5     3126.89     3645.36    233.83 o 
   4  17   5      155.69      222.76     50.65 o 
   5  17   5     1911.82     2197.93    166.66 o 
   0   0   6     1379.32     2507.82    103.23 o 
   1   0   6     9160.73     9570.42    201.78 o 
   2   0   6     6727.61     6347.69    146.56 o 
   3   0   6     6397.42     6093.29    143.37 o 
   4   0   6     1146.94      572.40     53.63 o 
   5   0   6     8408.30     8137.87    172.25 o 
   6   0   6    12732.00    11563.65    244.38 o 
   7   0   6     7184.56     7427.55    205.02 o 
   8   0   6    16357.56    15765.84    392.51 o 
   9   0   6        6.06       61.35     33.58 o 
  10   0   6    29698.88    38665.29    891.36 o 
  11   0   6      391.78      326.08     80.51 o 
  12   0   6     2744.23     2702.19    140.55 o 
  13   0   6     8684.57     9206.71    483.84 o 
  14   0   6    19092.57    20170.92    893.15 o 
  15   0   6     3028.22     2898.79    138.25 o 
  16   0   6     7634.57     9528.78    426.39 o 
  17   0   6      234.79      283.97     81.46 o 
  18   0   6     8614.35     9060.95    790.39 o 
  19   0   6     1924.12     1990.77    127.06 o 
  20   0   6      658.13      514.08    240.96 o 
   1   1   6      529.89      746.84     41.91 o 
   2   1   6       51.39      227.60     25.94 o 
   3   1   6     1132.84     1345.72     31.11 o 
   4   1   6      176.37      462.54     26.24 o 
   5   1   6     4254.46     4267.16     80.63 o 
   6   1   6    30495.01    36355.53   1210.60 o 
   7   1   6      110.96       41.57     18.84 o 
   8   1   6     1733.38     1827.49     50.20 o 
   9   1   6     4648.97     5034.91     89.08 o 
  10   1   6     2598.92     2633.58     67.27 o 
  11   1   6     8090.01     8383.08    248.58 o 
  12   1   6     8438.01     9022.71    281.70 o 
  13   1   6       99.96       99.73     17.60 o 
  14   1   6     3233.57     3242.24    164.21 o 
  15   1   6      288.57      388.52     56.05 o 
  16   1   6       49.77      121.04     46.10 o 
  17   1   6       28.65       82.73     52.94 o 
  18   1   6      605.16      565.19     94.76 o 
  19   1   6      164.14      224.78     84.20 o 
  20   1   6       19.79      134.73     98.30 o 
   0   2   6    37359.90    32670.21   1232.36 o 
   1   2   6     1091.76     1324.64     37.19 o 
   2   2   6     7487.53     8866.73    129.18 o 
   3   2   6      473.31      579.80     34.35 o 
   4   2   6     5729.44     6221.52    105.12 o 
   5   2   6      372.38      329.60     24.43 o 
   6   2   6      180.73      388.25     31.81 o 
   7   2   6      521.94      512.81     33.00 o 
   8   2   6     4733.85     4942.85    100.29 o 
   9   2   6      336.53      277.65     32.21 o 
  10   2   6       48.22       71.07     21.90 o 
  11   2   6     1520.54     1441.66    101.06 o 
  12   2   6    18973.19    20646.98    464.98 o 
  13   2   6      139.41      219.27     48.29 o 
  14   2   6     1415.49     1522.58    153.34 o 
  15   2   6      773.00      690.48     67.17 o 
  16   2   6     8282.84     8945.86    240.83 o 
  17   2   6       65.06       94.39     41.61 o 
  18   2   6     4823.06     5250.71    289.74 o 
  19   2   6      483.82      371.66     85.14 o 
  20   2   6     2153.31     1519.21    285.30 o 
   1   3   6     8367.56     8855.76    130.74 o 
   2   3   6     6754.93     5440.84     87.03 o 
   3   3   6     5175.89     4631.24     88.06 o 
   4   3   6    44546.21    50454.72    824.27 o 
   5   3   6     5564.91     5624.67    157.20 o 
   6   3   6    80085.81    60494.73   5241.96 o 
   7   3   6      650.11      600.23     38.29 o 
   8   3   6    18751.06    20135.29    326.49 o 
   9   3   6      460.73      391.58     50.07 o 
  10   3   6     2227.66     2436.40     98.63 o 
  11   3   6     7747.20     7439.18    207.72 o 
  12   3   6      506.51      576.29     63.93 o 
  13   3   6       62.14      125.37     32.32 o 
  14   3   6       95.55      130.31     44.98 o 
  15   3   6      263.19      231.09     47.13 o 
  16   3   6     1985.00     2269.09    102.22 o 
  17   3   6      133.29       41.07     64.96 o 
  18   3   6      670.62      529.16    109.56 o 
  19   3   6       95.58      182.45     67.64 o 
  20   3   6     1103.13      880.17    145.53 o 
   0   4   6     7918.69     7027.29    206.95 o 
   1   4   6     4501.99     3803.88     75.31 o 
   2   4   6     9478.47    10922.05    160.22 o 
   3   4   6     3965.40     3730.27     91.87 o 
   4   4   6     4027.45     3265.73     76.58 o 
   5   4   6      237.99      116.04     46.05 o 
   6   4   6    33337.27    36169.11    743.78 o 
   7   4   6      393.98      360.84     27.96 o 
   8   4   6      120.44       80.11     21.57 o 
   9   4   6      193.45      233.94     27.95 o 
  10   4   6      174.02      161.40     32.01 o 
  11   4   6      271.14      341.19     46.78 o 
  12   4   6     4327.71     4535.44    109.88 o 
  13   4   6        4.79       60.76     33.04 o 
  14   4   6    10802.14    11834.86    324.20 o 
  15   4   6      430.16      465.95     55.74 o 
  16   4   6    20701.10    24197.49    683.99 o 
  17   4   6     1107.17      761.27    199.34 o 
  18   4   6     2925.69     2412.15    337.75 o 
  19   4   6     1279.93      996.76    130.57 o 
  20   4   6       12.82       23.33     96.95 o 
   1   5   6      146.74      151.56     19.14 o 
   2   5   6      863.36     1020.37     33.73 o 
   3   5   6      327.93      300.60     30.88 o 
   4   5   6     2023.88     2532.03    109.47 o 
   5   5   6      885.46     1099.86     44.82 o 
   6   5   6     3300.91     3635.68    150.79 o 
   7   5   6      733.52      725.62     83.87 o 
   8   5   6      609.42      640.37     75.63 o 
   9   5   6      316.62      270.97     29.13 o 
  10   5   6     4249.27     4251.68     76.02 o 
  11   5   6       27.54       11.82     46.08 o 
  12   5   6      815.66      595.10     68.92 o 
  13   5   6      972.44      981.37    118.89 o 
  14   5   6       53.05       50.45     30.10 o 
  15   5   6       11.05       66.10     39.24 o 
  16   5   6        9.05      109.25     47.23 o 
  17   5   6      108.04      166.02     66.05 o 
  18   5   6      150.49      221.15     92.71 o 
  19   5   6       21.43      177.87     73.54 o 
   0   6   6    25864.35    30177.00    621.32 o 
   1   6   6      305.03      195.42     21.33 o 
   2   6   6    13290.27    13166.91    256.60 o 
   3   6   6     7087.51     7534.50    169.73 o 
   4   6   6    82704.25    73754.23   3963.18 o 
   5   6   6       18.33      115.49     32.30 o 
   6   6   6    15498.94    15813.83    355.34 o 
   7   6   6      977.85      907.22     80.95 o 
   8   6   6     2328.84     2299.93     79.79 o 
   9   6   6      677.94      693.94     64.31 o 
  10   6   6      190.56      237.34     48.07 o 
  11   6   6        8.10       16.83     26.22 o 
  12   6   6     1129.24     1142.82     62.52 o 
  13   6   6      400.85      294.97     57.25 o 
  14   6   6      934.88     1182.64     98.90 o 
  15   6   6       78.48      101.74     51.45 o 
  16   6   6    18286.63    21286.81    840.22 o 
  17   6   6      488.91      392.36     83.82 o 
  18   6   6     3516.65     3816.05    310.61 o 
  19   6   6       35.85      184.94     77.28 o 
   1   7   6     3077.24     3580.18    101.74 o 
   2   7   6    18170.15    17979.79    299.32 o 
   3   7   6      242.41      256.24     28.01 o 
   4   7   6    26877.67    27556.79    481.07 o 
   5   7   6     3203.24     3332.18     91.67 o 
   6   7   6    23016.01    23695.07    563.59 o 
   7   7   6       97.93       70.94     40.29 o 
   8   7   6     7388.73     7685.79    236.67 o 
   9   7   6      357.52      407.76     56.96 o 
  10   7   6      302.73      247.92     39.62 o 
  11   7   6     2587.02     2534.61     56.03 o 
  12   7   6     2229.25     2301.44    110.37 o 
  13   7   6        7.25       26.50     63.98 o 
  14   7   6      898.25      673.89     80.90 o 
  15   7   6       52.58       97.36     65.67 o 
  16   7   6       28.07      -14.66     81.69 o 
  17   7   6       70.13       27.57     66.94 o 
  18   7   6      724.45      904.61    139.33 o 
  19   7   6        6.06       69.95     71.98 o 
   0   8   6      838.79      554.18     63.44 o 
   1   8   6       14.49       45.18     30.84 o 
   2   8   6    10997.43    11332.84    249.90 o 
   3   8   6      143.02      109.39     21.85 o 
   4   8   6     5534.32     6610.65    193.05 o 
   5   8   6     3003.02     2855.69     90.15 o 
   6   8   6       45.45       42.17     41.40 o 
   7   8   6       90.97      108.92     39.08 o 
   8   8   6      320.05      349.06     58.88 o 
   9   8   6       11.90       32.45     55.22 o 
  10   8   6      139.79       87.25     34.31 o 
  11   8   6       97.94      157.45     47.78 o 
  12   8   6      323.49      320.86     58.03 o 
  13   8   6      804.84      687.98     75.97 o 
  14   8   6       88.14       37.60     63.65 o 
  15   8   6       66.41       85.56     49.66 o 
  16   8   6     1296.32     1524.27    202.43 o 
  17   8   6       15.18      185.35     51.80 o 
  18   8   6       23.50       85.37     64.07 o 
   1   9   6      716.75      606.85     47.08 o 
   2   9   6       84.18       93.28     36.16 o 
   3   9   6      750.87      676.63     68.71 o 
   4   9   6    26771.75    31465.30    592.18 o 
   5   9   6       30.45       -5.35     40.84 o 
   6   9   6    14211.55    15411.88    333.66 o 
   7   9   6     4060.14     3875.34    170.71 o 
   8   9   6     4631.97     4514.95    138.89 o 
   9   9   6     1973.70     1816.61     83.39 o 
  10   9   6     1602.04     1499.64    122.44 o 
  11   9   6     1360.81     1199.10    106.29 o 
  12   9   6       26.37       62.28     53.69 o 
  13   9   6      904.25      682.34    110.39 o 
  14   9   6       40.50      110.92     48.36 o 
  15   9   6      206.88      178.78     81.83 o 
  16   9   6     1679.75     1321.89    165.46 o 
  17   9   6       72.74       82.73     73.09 o 
   0  10   6      497.26      608.74     67.15 o 
   1  10   6     2424.35     2195.88     95.42 o 
   2  10   6     3238.64     3300.81     87.43 o 
   3  10   6     2982.19     2956.81     61.59 o 
   4  10   6     1053.68      986.98     54.35 o 
   5  10   6      611.57      567.58     55.10 o 
   6  10   6     5683.02     6119.81    204.06 o 
   7  10   6     1254.54     1094.42    110.79 o 
   8  10   6     1236.36     1151.38    132.59 o 
   9  10   6      226.60      157.89     46.70 o 
  10  10   6      416.48      376.89     65.92 o 
  11  10   6     1021.54      990.73    105.91 o 
  12  10   6     5379.26     5491.57    230.08 o 
  13  10   6      632.78      489.27     74.67 o 
  14  10   6     9656.06    10252.76    404.14 o 
  15  10   6     1526.42     1517.85    259.72 o 
  16  10   6     7586.23     8889.29    344.46 o 
  17  10   6      310.31      287.18     89.71 o 
   1  11   6      457.06      541.85     55.80 o 
   2  11   6     4479.27     4013.44    120.53 o 
   3  11   6        0.05       54.16     38.41 o 
   4  11   6     4086.80     3671.64    124.74 o 
   5  11   6       51.14       97.31     33.33 o 
   6  11   6      285.67      291.94     53.67 o 
   7  11   6       45.98       48.75     24.42 o 
   8  11   6      218.64      137.90     37.42 o 
   9  11   6      162.70      136.09     42.41 o 
  10  11   6     4319.80     4216.42     93.88 o 
  11  11   6     1399.08     1440.77    148.10 o 
  12  11   6     1004.83     1076.27    150.23 o 
  13  11   6       35.08       62.30     46.16 o 
  14  11   6       13.18      -28.51     74.15 o 
  15  11   6       32.40        6.99     71.47 o 
  16  11   6     2049.72     1992.00    287.60 o 
   0  12   6     8732.99     9178.78    492.57 o 
   1  12   6     1442.00     1234.57     84.85 o 
   2  12   6    12964.20    14122.16    399.72 o 
   3  12   6     1714.26     1561.29    108.90 o 
   4  12   6     3385.28     3298.58    118.76 o 
   5  12   6      236.80      156.71     46.28 o 
   6  12   6        1.89        0.90     75.73 o 
   7  12   6       68.12      109.01     53.20 o 
   8  12   6      843.02      794.33     97.23 o 
   9  12   6      558.32      384.29     63.04 o 
  10  12   6      271.19      246.81     55.30 o 
  11  12   6      217.43      224.33     50.96 o 
  12  12   6      310.88      117.56     78.01 o 
  13  12   6        1.88      -95.53     63.69 o 
  14  12   6       19.81       28.43     68.77 o 
  15  12   6      107.43      127.58     66.12 o 
   1  13   6     1943.87     1709.96    136.37 o 
   2  13   6       66.80      130.21     35.37 o 
   3  13   6       81.18      111.27     30.40 o 
   4  13   6      518.08      510.65     79.74 o 
   5  13   6     1131.05     1116.35     92.44 o 
   6  13   6     5979.08     6510.55    280.01 o 
   7  13   6     1830.72     1507.41    154.20 o 
   8  13   6     3860.06     3678.39    305.63 o 
   9  13   6      205.74      293.32     62.09 o 
  10  13   6      832.56      948.96     91.20 o 
  11  13   6      724.29      395.96     71.39 o 
  12  13   6      133.04      420.59     67.56 o 
  13  13   6      413.15      318.72     73.81 o 
   0  14   6      156.28      234.63     70.93 o 
   1  14   6      230.71      345.32     62.21 o 
   2  14   6      235.90      280.68     47.46 o 
   3  14   6      297.45      275.41     53.45 o 
   4  14   6     3866.67     4363.76    140.19 o 
   5  14   6      373.27      225.79     44.20 o 
   6  14   6     2096.21     2085.35    130.40 o 
   7  14   6       36.64       72.55     51.44 o 
   8  14   6     4253.51     4253.49    169.03 o 
   9  14   6       14.52      120.32     52.26 o 
  10  14   6      961.12      842.15    138.12 o 
  11  14   6        0.50      117.74     74.43 o 
  12  14   6      261.70      274.87     59.21 o 
   1  15   6        1.51       70.38     36.66 o 
   2  15   6       18.81      104.07     41.98 o 
   3  15   6       70.63       94.86     50.15 o 
   4  15   6     1351.52     1402.27    119.51 o 
   5  15   6       34.85       44.07     39.93 o 
   6  15   6     1260.10     1085.67    105.39 o 
   7  15   6      122.08      186.07     64.12 o 
   8  15   6     2567.49     3117.13    292.13 o 
   9  15   6      353.20      237.14     56.54 o 
  10  15   6     5350.59     6634.37    343.16 o 
   0  16   6     1262.68     1533.19    186.84 o 
   1  16   6       81.10      115.38     52.67 o 
   2  16   6     6007.35     6897.58    203.40 o 
   3  16   6      353.85      276.68     47.99 o 
   4  16   6     4030.23     4043.50    183.38 o 
   5  16   6      418.92      293.94     59.24 o 
   6  16   6       32.24       98.11     60.18 o 
   7  16   6       73.39      100.12     50.69 o 
   8  16   6      193.13      167.65     63.85 o 
   1  17   6     1004.67      604.45     69.67 o 
   2  17   6     2583.59     2628.62    152.35 o 
   3  17   6      254.51      248.42     39.60 o 
   4  17   6     5500.07     5369.48    314.23 o 
   1   1   7    45048.13    39993.43   1223.91 o 
   2   1   7     2142.02     2035.43     46.37 o 
   3   1   7    15814.43    18851.50    272.42 o 
   4   1   7        1.10       33.58     20.17 o 
   5   1   7      967.77     1373.30     31.87 o 
   6   1   7      269.85      675.57     31.87 o 
   7   1   7     4484.37     3848.98     97.24 o 
   8   1   7     2441.56     1980.08     69.57 o 
   9   1   7     8102.26     7343.09    178.64 o 
  10   1   7    14485.53    15060.26    343.92 o 
  11   1   7    33562.16    39734.81    710.92 o 
  12   1   7     7749.94     7473.41    272.60 o 
  13   1   7    26078.51    29664.77   1048.17 o 
  14   1   7     2997.59     3115.06    197.66 o 
  15   1   7     1560.01     1319.27    162.37 o 
  16   1   7        1.30       23.08     66.90 o 
  17   1   7     1074.11     1051.13    136.05 o 
  18   1   7      211.75      159.40     72.70 o 
  19   1   7     4874.92     5993.67    399.62 o 
  20   1   7      572.33      442.42    181.95 o 
   0   2   7     1129.66      336.25     39.75 o 
   1   2   7    88530.88    74010.67   2481.80 o 
   2   2   7    58283.01    48643.34   1491.14 o 
   3   2   7    55111.69    45665.80   1298.86 o 
   4   2   7     2476.26     2107.72     55.17 o 
   5   2   7       21.01       25.56     23.26 o 
   6   2   7     1416.67     1638.46     47.22 o 
   7   2   7    13985.02    14484.94    254.31 o 
   8   2   7      908.07      790.11     41.33 o 
   9   2   7    13524.86    14259.05    292.16 o 
  10   2   7     4516.39     4516.61    114.32 o 
  11   2   7     9975.88    10797.55    331.52 o 
  12   2   7      164.71      132.80     50.12 o 
  13   2   7     4109.07     3986.91    115.94 o 
  14   2   7        5.20       20.04     52.63 o 
  15   2   7       73.86      126.46     55.08 o 
  16   2   7      411.73      468.04     61.96 o 
  17   2   7       28.06       58.56     40.77 o 
  18   2   7       10.24      117.31     58.05 o 
  19   2   7     4087.48     4431.42    397.38 o 
  20   2   7     1361.54     1256.31    226.45 o 
   1   3   7     1058.84     1339.23     35.94 o 
   2   3   7        2.35       35.45     22.63 o 
   3   3   7      860.10     1268.10     45.22 o 
   4   3   7      289.84      547.37     29.35 o 
   5   3   7     2933.29     2634.67     49.98 o 
   6   3   7      438.80      411.81     38.15 o 
   7   3   7     7048.17     7404.54    158.07 o 
   8   3   7     2956.25     3457.77     65.32 o 
   9   3   7    12312.23    12611.55    244.32 o 
  10   3   7     6112.81     6547.35    201.35 o 
  11   3   7     4300.85     3940.02    118.02 o 
  12   3   7      162.77      215.34     54.24 o 
  13   3   7     4882.24     4844.72    191.40 o 
  14   3   7     1079.74     1040.71    112.53 o 
  15   3   7     2148.16     1666.23    178.37 o 
  16   3   7     1083.06      958.76    100.58 o 
  17   3   7     2771.19     3130.57    246.13 o 
  18   3   7       86.18       26.49     74.37 o 
  19   3   7     1476.63     1641.27    236.15 o 
  20   3   7       11.49      -23.84     80.60 o 
   0   4   7    11557.03    12670.69    285.07 o 
   1   4   7    16855.65    16618.30    290.62 o 
   2   4   7     2140.75     1707.18     51.79 o 
   3   4   7     5789.99     5486.23    125.90 o 
   4   4   7     1503.43     1768.63     69.73 o 
   5   4   7      148.78       67.86     29.02 o 
   6   4   7     4235.40     3970.27    158.92 o 
   7   4   7      100.68       -0.68     50.79 o 
   8   4   7     2030.44     1631.08     70.82 o 
   9   4   7     2068.26     2014.30     64.14 o 
  10   4   7     1956.78     1990.34    104.93 o 
  11   4   7       39.08       96.66     30.85 o 
  12   4   7      110.39      131.75     51.13 o 
  13   4   7     2455.14     2601.44    114.49 o 
  14   4   7       22.84       98.57     45.57 o 
  15   4   7      256.85      268.37     43.22 o 
  16   4   7       13.08       73.88     39.18 o 
  17   4   7      783.33      656.57     90.55 o 
  18   4   7       10.35       24.49     77.45 o 
  19   4   7       15.32      -70.16     93.59 o 
   1   5   7     3630.75     3773.16     99.12 o 
   2   5   7     1301.65     1535.37     51.50 o 
   3   5   7      804.92     1266.93     47.87 o 
   4   5   7      120.88       57.28     27.78 o 
   5   5   7     2033.67     2070.84     67.68 o 
   6   5   7        3.40       83.92     36.88 o 
   7   5   7    20246.78    21933.73    543.99 o 
   8   5   7     3457.75     3779.98    119.97 o 
   9   5   7    25899.73    27815.31    531.49 o 
  10   5   7     5211.86     5242.31    147.59 o 
  11   5   7    18149.87    18729.87    349.77 o 
  12   5   7     4894.05     4903.69    166.45 o 
  13   5   7    11960.74    13541.39    418.65 o 
  14   5   7      325.14      283.58     58.86 o 
  15   5   7      359.32      440.32     65.71 o 
  16   5   7       33.84       81.47     57.23 o 
  17   5   7     2955.91     3107.87    107.35 o 
  18   5   7     1420.23     1358.75    177.92 o 
  19   5   7     3432.86     3864.60    313.21 o 
   0   6   7     1949.78     1925.22     79.72 o 
   1   6   7    17538.04    18839.88    341.30 o 
   2   6   7    10249.26    11229.94    229.54 o 
   3   6   7    13262.61    13084.55    257.25 o 
   4   6   7       28.41       29.61     47.24 o 
   5   6   7     1493.45     1242.41     52.80 o 
   6   6   7     5468.69     5041.80    129.46 o 
   7   6   7    21474.27    23066.10    465.84 o 
   8   6   7      704.80      477.94     55.66 o 
   9   6   7     7884.58     7510.84    260.65 o 
  10   6   7     3504.96     3522.27    121.76 o 
  11   6   7        3.31       30.83     47.72 o 
  12   6   7      646.87      474.74     80.77 o 
  13   6   7      985.32     1117.47    139.41 o 
  14   6   7       97.89      179.88     66.62 o 
  15   6   7      204.64      176.11     51.69 o 
  16   6   7      305.12      330.77     60.50 o 
  17   6   7       28.62      151.62     59.03 o 
  18   6   7      110.14      211.50     87.33 o 
  19   6   7       12.59      129.53     62.66 o 
   1   7   7     1864.92     2020.77     91.95 o 
   2   7   7      126.79      167.27     32.77 o 
   3   7   7     5859.86     5444.43    126.71 o 
   4   7   7        7.28       60.90     30.90 o 
   5   7   7    17818.32    19335.52    432.44 o 
   6   7   7     1262.49     1231.71     80.22 o 
   7   7   7     3035.54     2557.39     92.55 o 
   8   7   7     3050.34     3122.55     88.14 o 
   9   7   7      893.80      804.69     77.43 o 
  10   7   7     1780.76     1695.01    109.17 o 
  11   7   7     3467.48     3935.93    109.46 o 
  12   7   7     4080.08     3764.44    230.58 o 
  13   7   7       23.88       21.88     91.13 o 
  14   7   7        1.44       69.62     45.98 o 
  15   7   7     2101.95     2033.04    206.07 o 
  16   7   7      253.73      174.84     63.71 o 
  17   7   7       16.12      159.15     91.49 o 
  18   7   7      290.28      213.02     74.66 o 
   0   8   7    16545.53    17513.16    495.94 o 
   1   8   7    32426.82    36186.40    627.55 o 
   2   8   7     3286.02     2571.29     77.46 o 
   3   8   7    16403.56    17486.68    403.02 o 
   4   8   7     5476.97     5356.95    111.47 o 
   5   8   7     2128.50     2186.88     97.83 o 
   6   8   7        0.91       75.69     57.91 o 
   7   8   7      183.48      139.95     34.74 o 
   8   8   7      272.47      388.82     47.26 o 
   9   8   7     2457.40     2308.67     83.07 o 
  10   8   7      941.23      815.51     84.05 o 
  11   8   7     2319.36     2228.68     67.25 o 
  12   8   7     2003.84     1991.22    107.28 o 
  13   8   7     4001.07     4185.03    164.94 o 
  14   8   7      319.80      165.90     55.90 o 
  15   8   7      102.75      135.94     43.30 o 
  16   8   7      101.66      212.60     81.75 o 
  17   8   7       50.03      101.90     72.27 o 
  18   8   7      180.25      282.73     80.07 o 
   1   9   7     3297.03     3150.66     78.29 o 
   2   9   7     4122.77     3795.72    103.31 o 
   3   9   7    15991.19    16942.47    436.97 o 
   4   9   7     2435.89     2453.02    118.63 o 
   5   9   7      410.21      336.97     67.67 o 
   6   9   7        1.45       34.89     46.19 o 
   7   9   7     2933.73     3110.72    101.17 o 
   8   9   7     2335.66     2201.96    107.17 o 
   9   9   7     2591.91     2652.56    221.64 o 
  10   9   7      511.04      425.39     67.75 o 
  11   9   7     2473.27     2371.40    214.15 o 
  12   9   7     7162.64     7058.80    376.47 o 
  13   9   7     9436.34    10332.59    289.13 o 
  14   9   7       99.90      182.38     52.08 o 
  15   9   7      318.41      327.72     55.89 o 
  16   9   7       41.16      100.11     61.94 o 
  17   9   7     1613.02     1592.30    245.75 o 
   0  10   7       31.02       95.39     39.38 o 
   1  10   7      412.17      440.53     42.44 o 
   2  10   7     2814.26     2824.96    144.08 o 
   3  10   7     3719.77     3944.61    143.31 o 
   4  10   7     2670.14     2452.42     93.58 o 
   5  10   7     4016.82     3907.66     96.28 o 
   6  10   7     2953.50     2804.76    197.89 o 
   7  10   7     3201.10     3000.04    188.44 o 
   8  10   7      842.04      943.53    101.63 o 
   9  10   7      318.91      454.68     80.26 o 
  10  10   7     1224.36     1179.74    115.17 o 
  11  10   7     1393.74     1219.92    126.20 o 
  12  10   7      160.26      148.16     48.63 o 
  13  10   7     6323.57     6529.98    318.28 o 
  14  10   7        9.68       86.25     53.87 o 
  15  10   7     1233.39     1148.43    167.21 o 
  16  10   7      208.73      267.93     73.03 o 
   1  11   7      258.92      253.17     45.31 o 
   2  11   7     1304.37     1261.68     62.96 o 
   3  11   7     6297.58     6364.07    192.60 o 
   4  11   7        4.38       66.88     63.91 o 
   5  11   7     3543.84     3949.72    131.08 o 
   6  11   7     1396.73     1233.29     93.39 o 
   7  11   7     5473.23     5733.14    236.24 o 
   8  11   7      638.99      615.64     84.88 o 
   9  11   7      523.39      712.47     99.05 o 
  10  11   7     4249.88     4699.78    148.84 o 
  11  11   7     3178.91     3423.55    285.67 o 
  12  11   7     1536.14     1504.93    140.22 o 
  13  11   7     1477.35     1599.23    193.01 o 
  14  11   7      998.92     1012.93    121.99 o 
  15  11   7     2191.74     1739.68    194.13 o 
   0  12   7    11189.40    11882.85    552.96 o 
   1  12   7     2175.10     2115.92    125.05 o 
   2  12   7     3542.28     3613.71    107.63 o 
   3  12   7     4195.31     4438.27    149.69 o 
   4  12   7      969.95      940.30     88.57 o 
   5  12   7      656.58      691.03     80.87 o 
   6  12   7       13.04        4.66     66.09 o 
   7  12   7       71.64       53.31     58.43 o 
   8  12   7     1456.31     1426.74    127.54 o 
   9  12   7     5929.57     5066.51    303.10 o 
  10  12   7       21.11       92.26     58.86 o 
  11  12   7      374.95      540.11     73.28 o 
  12  12   7       62.12      117.21     50.01 o 
  13  12   7      106.72      142.38     50.24 o 
  14  12   7      128.03        6.83    114.66 o 
   1  13   7        8.13       32.56     37.32 o 
   2  13   7      884.59      945.47     81.75 o 
   3  13   7     2675.30     2776.51    210.47 o 
   4  13   7     1703.27     1785.11    187.28 o 
   5  13   7     2014.81     2060.50    192.83 o 
   6  13   7      404.08      427.62     57.66 o 
   7  13   7      298.55      438.17     66.29 o 
   8  13   7       89.20      142.68     56.65 o 
   9  13   7     1076.75     1035.31    129.25 o 
  10  13   7      997.86      930.38    100.46 o 
  11  13   7     3901.71     4268.25    285.59 o 
  12  13   7      321.72      258.24     72.94 o 
  13  13   7       10.77       45.99     86.81 o 
   0  14   7      374.77      166.98     54.44 o 
   1  14   7      391.14      327.04     43.29 o 
   2  14   7      310.11      367.28     53.31 o 
   3  14   7      215.57      130.44     88.21 o 
   4  14   7       10.81       46.23     90.72 o 
   5  14   7     5841.64     6068.49    318.57 o 
   6  14   7      947.98      914.42    114.80 o 
   7  14   7     3781.85     4438.12    138.85 o 
   8  14   7        2.59      161.66     48.08 o 
   9  14   7     2475.57     2572.17    234.83 o 
  10  14   7      135.37      178.95     51.69 o 
  11  14   7     1105.81     1000.93    146.55 o 
   1  15   7       83.81      174.79     42.41 o 
   2  15   7      113.74      210.78     55.70 o 
   3  15   7     1725.85     1737.01    153.59 o 
   4  15   7       35.33       49.62     70.09 o 
   5  15   7     2877.48     2917.79    218.92 o 
   6  15   7      945.79      843.18    141.24 o 
   7  15   7      324.37      346.68     64.94 o 
   8  15   7       78.83      158.01     62.46 o 
   9  15   7     2209.08     2261.39    207.48 o 
  10  15   7     1070.94      928.31    100.06 o 
   0  16   7      779.39      578.76    104.50 o 
   1  16   7     1410.13     1283.06    156.36 o 
   2  16   7      807.40      691.00     62.64 o 
   3  16   7     1413.43     1127.63    116.63 o 
   4  16   7      339.02      334.63     56.70 o 
   5  16   7       60.59      173.88     43.06 o 
   6  16   7     1141.90     1231.39    146.97 o 
   7  16   7     3898.73     3917.04    267.22 o 
   1  17   7      515.72      611.55     64.81 o 
   2  17   7      509.12      461.92     61.12 o 
   3  17   7     6154.76     6842.01    289.28 o 
   0   0   8    74493.45    69503.14   1957.07 o 
   1   0   8   178826.19   160076.16   5120.32 o 
   2   0   8      360.52      427.90     50.66 o 
   3   0   8     1616.01     1538.03     64.22 o 
   4   0   8    20999.52    22851.71    533.39 o 
   5   0   8    17448.59    20059.27    426.21 o 
   6   0   8     1630.01     1432.43     77.69 o 
   7   0   8    25182.99    29360.32    604.18 o 
   8   0   8    11866.14    14167.59    368.31 o 
   9   0   8     8241.83     8367.62    265.34 o 
  10   0   8       46.19       92.64     38.70 o 
  11   0   8     5622.97     5937.92    259.04 o 
  12   0   8     8583.21     9373.26    394.65 o 
  13   0   8     7360.72     7959.64    370.26 o 
  14   0   8     8256.21     9008.83    423.56 o 
  15   0   8    28348.62    31826.55  16594.52 o 
  16   0   8    16371.42    17433.14    822.35 o 
  17   0   8    14183.57    14265.22    823.36 o 
  18   0   8     5089.74     6157.84    593.87 o 
  19   0   8        8.56      -18.11     77.29 o 
  20   0   8     1362.60     1496.20   1054.22 o 
   1   1   8     7934.98     7814.57    122.39 o 
   2   1   8     4305.03     3961.83     87.54 o 
   3   1   8    65285.93    55727.28   1164.02 o 
   4   1   8     3535.55     2922.81     74.34 o 
   5   1   8      183.87       64.09     16.64 o 
   6   1   8     8518.30     9234.52    212.06 o 
   7   1   8     7582.48     9253.32    184.67 o 
   8   1   8      198.04      241.38     29.09 o 
   9   1   8     2156.26     2431.02     54.63 o 
  10   1   8      841.41      894.12     76.36 o 
  11   1   8     2082.67     2158.40     67.49 o 
  12   1   8       98.75      120.88     47.40 o 
  13   1   8       84.47       63.17     97.88 o 
  14   1   8       32.27       99.87     44.97 o 
  15   1   8      827.13      666.42    110.46 o 
  16   1   8      182.01        3.41     96.57 o 
  17   1   8     4070.38     4138.21    267.76 o 
  18   1   8      102.69      169.20     53.16 o 
  19   1   8     1411.98     1253.66    237.80 o 
  20   1   8        0.64       28.74    128.36 o 
   0   2   8    15269.12    15340.47    395.89 o 
   1   2   8     4378.37     4894.99     96.54 o 
   2   2   8    13050.92    13619.71    235.77 o 
   3   2   8        7.69       -1.22     20.00 o 
   4   2   8      613.62      475.26     40.64 o 
   5   2   8      565.24      468.59     29.87 o 
   6   2   8     4675.25     4931.52    100.15 o 
   7   2   8       13.93       59.38     24.96 o 
   8   2   8     5752.02     5606.55    125.89 o 
   9   2   8     1085.13     1147.77     55.27 o 
  10   2   8     1973.81     2405.20     94.47 o 
  11   2   8        6.25       68.87     41.52 o 
  12   2   8     3548.76     3317.48    127.67 o 
  13   2   8     1903.91     1873.35    164.48 o 
  14   2   8      318.27      265.49     60.53 o 
  15   2   8       86.64      101.58     46.34 o 
  16   2   8       18.83       42.73     84.79 o 
  17   2   8       25.30      112.41     54.35 o 
  18   2   8      673.78      641.88    164.58 o 
  19   2   8     1432.24     1096.34    193.20 o 
   1   3   8     2882.95     2930.24     74.99 o 
   2   3   8      174.95       92.93     17.28 o 
   3   3   8    57475.13    44986.21   4627.36 o 
   4   3   8    41484.78    40485.83   4270.23 o 
   5   3   8    37276.23    41016.33   2023.11 o 
   6   3   8    31495.76    32661.35    633.24 o 
   7   3   8    17720.73    19715.99    413.17 o 
   8   3   8    11114.27    11208.31    242.63 o 
   9   3   8       63.87       46.80     39.16 o 
  10   3   8       65.21       57.38     30.03 o 
  11   3   8     5539.61     5384.00    155.22 o 
  12   3   8     2447.90     2360.19     96.62 o 
  13   3   8      125.92       57.41     47.79 o 
  14   3   8     1628.82     1366.72    145.16 o 
  15   3   8     1687.39     1403.59     95.59 o 
  16   3   8     2737.71     2794.32    173.09 o 
  17   3   8     2142.20     1865.65    253.01 o 
  18   3   8      682.28      535.89    112.92 o 
  19   3   8      989.24     1087.66    219.97 o 
   0   4   8       48.28      182.76     42.99 o 
   1   4   8       33.20       51.48     25.31 o 
   2   4   8     8834.63     9088.78    199.50 o 
   3   4   8     4730.25     4233.53     92.58 o 
   4   4   8    16811.14    17360.25    362.90 o 
   5   4   8    37769.67    46292.94    881.03 o 
   6   4   8     8369.83     7954.49    255.37 o 
   7   4   8    44602.21    53873.04   1038.45 o 
   8   4   8     1053.47     1056.04     65.98 o 
   9   4   8     9343.67     8764.44    244.83 o 
  10   4   8        2.08        5.25     27.87 o 
  11   4   8       11.05       83.85     24.00 o 
  12   4   8      637.98      506.15     79.91 o 
  13   4   8      560.10      603.58     69.90 o 
  14   4   8      910.20      756.49    101.11 o 
  15   4   8    11653.22    12598.06    374.33 o 
  16   4   8     7713.96     7923.19    342.72 o 
  17   4   8     2132.75     2109.92    176.94 o 
  18   4   8      574.30      440.37     71.73 o 
  19   4   8       32.24       33.22     78.42 o 
   1   5   8       39.49       29.08     20.25 o 
   2   5   8     1115.37     1229.09     58.48 o 
   3   5   8     4973.97     5520.48    129.01 o 
   4   5   8     1095.48      940.47     87.44 o 
   5   5   8       99.64       68.64     39.23 o 
   6   5   8      170.90      279.51     58.53 o 
   7   5   8       82.94      147.52     40.42 o 
   8   5   8       29.10       74.44     40.32 o 
   9   5   8     4213.25     3981.31    135.35 o 
  10   5   8     3325.73     3393.42    131.56 o 
  11   5   8     5223.30     4671.47    131.49 o 
  12   5   8       16.14       77.43     50.28 o 
  13   5   8      271.73      176.05     60.71 o 
  14   5   8     4450.98     4739.86    199.95 o 
  15   5   8     1267.71      923.14    124.64 o 
  16   5   8      108.05      104.93     45.92 o 
  17   5   8      185.94      204.25     63.83 o 
  18   5   8      161.29       56.91    109.99 o 
  19   5   8      455.78      365.38     84.01 o 
   0   6   8     4029.63     2973.69    168.06 o 
   1   6   8      303.58      271.54     37.81 o 
   2   6   8     7582.39     7358.89    208.13 o 
   3   6   8     5680.29     5100.88    114.96 o 
   4   6   8    11986.34    10857.44    329.82 o 
   5   6   8     7348.02     6505.11    185.40 o 
   6   6   8     9427.20     9298.30    253.54 o 
   7   6   8    13677.77    15051.77    403.65 o 
   8   6   8      394.34      383.23     49.06 o 
   9   6   8      326.89      312.52     45.37 o 
  10   6   8     1246.67     1070.57     91.25 o 
  11   6   8      138.28       98.35     47.55 o 
  12   6   8     3298.41     3596.50    175.05 o 
  13   6   8    12930.16    14315.79    441.05 o 
  14   6   8     8072.57     8755.23    299.22 o 
  15   6   8     7847.64     8626.29    359.14 o 
  16   6   8     3737.06     4218.98    153.77 o 
  17   6   8     4369.61     4724.14    334.91 o 
  18   6   8     1150.06     1052.91    161.00 o 
   1   7   8     7053.01     7918.24    219.19 o 
   2   7   8     2827.11     2383.40    107.21 o 
   3   7   8    24999.96    25416.29    738.40 o 
   4   7   8    28899.91    32197.90    706.43 o 
   5   7   8    47116.91    58475.61   1378.83 o 
   6   7   8    35320.78    40235.93    757.51 o 
   7   7   8    11107.67    11923.97    335.10 o 
   8   7   8     3326.26     3216.99    136.58 o 
   9   7   8      130.99      145.99     37.37 o 
  10   7   8      526.98      536.37     66.13 o 
  11   7   8     7931.82     8008.63    241.31 o 
  12   7   8      570.97      470.40     74.72 o 
  13   7   8     1402.32     1386.02    131.85 o 
  14   7   8     2774.24     3015.82    216.31 o 
  15   7   8     1850.14     1806.89    202.08 o 
  16   7   8       77.90      155.87     54.08 o 
  17   7   8     3837.76     4461.02    223.30 o 
  18   7   8      704.92      683.67    119.96 o 
   0   8   8     1879.36     1888.54    105.45 o 
   1   8   8    19330.86    20234.48    366.98 o 
   2   8   8     1076.68     1011.43     43.24 o 
   3   8   8     9829.04    10052.47    277.76 o 
   4   8   8      505.53      434.39     70.79 o 
   5   8   8      131.23      220.41     52.91 o 
   6   8   8      360.06      277.08     59.41 o 
   7   8   8    10526.32    12220.46    249.64 o 
   8   8   8     3089.85     2885.57     94.77 o 
   9   8   8      320.15      224.63     60.18 o 
  10   8   8      865.82      959.50    135.71 o 
  11   8   8       64.16       36.75     45.38 o 
  12   8   8      157.57      208.29     56.04 o 
  13   8   8     9951.10    10594.27    300.46 o 
  14   8   8     2017.79     2072.87    201.04 o 
  15   8   8     5123.19     5355.64    241.01 o 
  16   8   8     1907.60     1605.59    226.43 o 
  17   8   8     1037.24      941.69    119.89 o 
   1   9   8      390.80      343.18     58.92 o 
   2   9   8     1766.44     1505.30    132.89 o 
   3   9   8      650.90      565.40     61.70 o 
   4   9   8      791.89      643.42     80.28 o 
   5   9   8        9.17      119.19     50.82 o 
   6   9   8     4601.24     4445.34    125.87 o 
   7   9   8      592.14      485.45     68.36 o 
   8   9   8      910.73      899.60    121.58 o 
   9   9   8      972.44     1042.96    135.06 o 
  10   9   8     1290.55     1132.54    130.44 o 
  11   9   8    10369.87    10841.87    356.93 o 
  12   9   8     4106.78     4171.98    193.00 o 
  13   9   8      155.66       99.82     76.26 o 
  14   9   8      143.33      142.69     63.45 o 
  15   9   8       74.75       17.43     65.81 o 
  16   9   8       62.25       25.26     64.34 o 
  17   9   8       28.37      145.81     64.08 o 
   0  10   8      240.67      173.71     42.85 o 
   1  10   8     2695.43     2825.02    116.53 o 
   2  10   8     1115.67     1290.23     53.48 o 
   3  10   8      119.59      136.10     21.85 o 
   4  10   8     1784.97     1737.75    114.90 o 
   5  10   8     2888.68     3430.96    261.76 o 
   6  10   8     5543.24     5940.87    215.56 o 
   7  10   8     7894.02     8127.61    301.27 o 
   8  10   8     2305.36     2179.51    225.33 o 
   9  10   8     1623.10     1517.63    169.69 o 
  10  10   8      728.35      674.63    115.87 o 
  11  10   8      707.00      525.87     80.24 o 
  12  10   8      339.60      413.35     72.60 o 
  13  10   8      803.81      815.57    129.05 o 
  14  10   8     5428.77     6525.58    402.83 o 
  15  10   8     4199.26     4711.81    260.19 o 
  16  10   8     1885.69     1736.20    229.55 o 
   1  11   8     5584.56     5521.10    237.59 o 
   2  11   8      438.28      399.87     71.71 o 
   3  11   8     1682.65     1850.74    181.04 o 
   4  11   8      303.41      240.48     46.04 o 
   5  11   8     4344.62     4355.48    156.20 o 
   6  11   8     1354.54     1097.23    122.80 o 
   7  11   8     1798.80     1988.02    181.11 o 
   8  11   8      102.70      148.54     61.26 o 
   9  11   8     1867.00     1715.48    168.75 o 
  10  11   8     1118.97     1248.74    158.16 o 
  11  11   8     6280.14     6751.92    323.48 o 
  12  11   8     1006.01     1069.45    103.89 o 
  13  11   8      284.07      210.16     57.80 o 
  14  11   8        6.56       57.43     66.35 o 
  15  11   8       10.68       14.93     68.01 o 
   0  12   8    13878.79    15585.21    931.83 o 
   1  12   8     3625.02     3765.89    166.26 o 
   2  12   8     1961.32     2121.71    169.38 o 
   3  12   8       98.60       50.14     45.74 o 
   4  12   8       10.28       31.93     39.63 o 
   5  12   8        2.74       68.43     67.73 o 
   6  12   8     1562.23     1520.90    152.63 o 
   7  12   8     4357.75     4522.11    215.29 o 
   8  12   8      765.70      722.13     90.83 o 
   9  12   8     2257.28     2177.59    239.07 o 
  10  12   8      342.32      466.00     73.31 o 
  11  12   8      434.93      316.18     59.30 o 
  12  12   8     2278.21     2175.37    225.32 o 
  13  12   8        0.14       90.38     42.44 o 
  14  12   8       26.45      177.30     57.21 o 
   1  13   8       33.32       93.71     50.91 o 
   2  13   8     4196.17     4299.63    197.27 o 
   3  13   8     8619.05     9020.30    354.60 o 
   4  13   8      611.80      560.58     87.69 o 
   5  13   8     1402.43     1368.19    177.60 o 
   6  13   8     3251.33     3419.18    352.34 o 
   7  13   8      573.73      579.14     86.65 o 
   8  13   8     1456.62     1706.21    167.56 o 
   9  13   8      236.01      171.40     58.77 o 
  10  13   8      526.35      492.03     87.95 o 
  11  13   8       67.43      124.96     57.08 o 
  12  13   8     1683.84     1863.65    204.25 o 
   0  14   8     3622.79     3177.24    261.76 o 
   1  14   8     1757.28     1758.89    132.58 o 
   2  14   8      252.21      214.89     63.06 o 
   3  14   8       51.52      190.53     59.21 o 
   4  14   8     1648.77     1428.21    177.41 o 
   5  14   8     3615.75     3940.52    196.57 o 
   6  14   8      875.41      939.19    115.42 o 
   7  14   8     2281.61     2392.46    203.61 o 
   8  14   8       12.59        7.46     56.99 o 
   9  14   8     1168.24     1404.71    148.24 o 
  10  14   8       50.47      102.01     57.57 o 
  11  14   8      329.89      247.62     64.24 o 
   1  15   8      447.62      432.56     76.23 o 
   2  15   8      112.01      113.58     65.77 o 
   3  15   8     2469.76     2178.26    254.00 o 
   4  15   8      616.02      448.40     78.98 o 
   5  15   8     2696.18     3045.86    241.64 o 
   6  15   8      110.57       43.25     62.20 o 
   7  15   8      597.66      480.83     82.03 o 
   8  15   8     2181.82     2049.22    232.96 o 
   9  15   8     3008.40     3104.04    271.16 o 
   0  16   8     6270.43     6775.66    296.41 o 
   1  16   8     5354.99     5902.68    189.49 o 
   2  16   8     1779.94     2093.79    234.71 o 
   3  16   8     2723.72     2764.59    153.15 o 
   4  16   8     3028.98     2984.29    252.26 o 
   5  16   8      668.26      459.73     81.49 o 
   6  16   8      804.16      787.47     96.58 o 
   1   1   9       11.69       56.30     19.27 o 
   2   1   9    18905.44    22202.55    370.61 o 
   3   1   9     5555.16     7046.96    171.11 o 
   4   1   9     2243.62     2574.26     53.59 o 
   5   1   9    19460.93    22789.10    338.42 o 
   6   1   9     5467.44     5426.45    124.29 o 
   7   1   9    13732.57    13303.94    244.28 o 
   8   1   9    10380.94     9841.16    249.23 o 
   9   1   9     6573.50     6274.76    162.30 o 
  10   1   9    32649.78    37237.57    691.76 o 
  11   1   9     7485.25     7711.75    235.80 o 
  12   1   9    15966.75    17055.55    339.16 o 
  13   1   9     2121.42     1877.49    117.64 o 
  14   1   9      172.06      222.20     51.17 o 
  15   1   9     1512.02     1116.30    145.21 o 
  16   1   9       10.78      120.32     52.06 o 
  17   1   9      539.13      324.23     88.74 o 
  18   1   9     1783.69     1826.08    223.50 o 
  19   1   9     1684.93     1379.99    311.02 o 
   0   2   9   135834.28   111658.76   3631.30 o 
   1   2   9    13431.35    13427.46    258.73 o 
   2   2   9    39546.84    45967.34    916.81 o 
   3   2   9    11686.28    11849.80    220.16 o 
   4   2   9     2262.99     2612.69     67.38 o 
   5   2   9     1166.54     1009.95     38.45 o 
   6   2   9    17287.91    18050.26    357.37 o 
   7   2   9     1016.32     1128.60     38.78 o 
   8   2   9    25243.24    28797.06    489.27 o 
   9   2   9     6982.25     6891.86    183.25 o 
  10   2   9     1133.86      845.38     63.73 o 
  11   2   9      268.65      257.26     32.69 o 
  12   2   9     1532.14     1462.71     61.68 o 
  13   2   9     2911.72     2824.97    104.02 o 
  14   2   9     4894.33     5074.36    205.61 o 
  15   2   9     1905.91     1783.98    191.29 o 
  16   2   9        8.51      132.56     56.45 o 
  17   2   9     3211.83     3420.88    356.60 o 
  18   2   9     1526.73     1865.38    282.30 o 
  19   2   9     3416.83     3118.77    476.91 o 
   1   3   9     5006.60     5809.65    139.74 o 
   2   3   9    13527.17    13697.64    268.07 o 
   3   3   9     6528.23     7890.39    187.16 o 
   4   3   9    33289.48    39584.06    665.89 o 
   5   3   9      400.10      474.17     50.67 o 
   6   3   9     1345.43     1013.97     51.68 o 
   7   3   9       23.62      -30.15     36.75 o 
   8   3   9     2912.55     3051.73     49.42 o 
   9   3   9     1657.07     1591.50     60.78 o 
  10   3   9     3728.08     3605.60     93.46 o 
  11   3   9      759.49      705.72     59.17 o 
  12   3   9     4404.11     4500.84    151.15 o 
  13   3   9      135.58       80.49     62.21 o 
  14   3   9     2034.36     1824.26    135.83 o 
  15   3   9        8.25       98.63     40.54 o 
  16   3   9      252.92      201.86     66.56 o 
  17   3   9      132.69      115.72     73.73 o 
  18   3   9     2381.55     1956.84    353.97 o 
  19   3   9        0.28       77.96    102.54 o 
   0   4   9     3733.67     2769.35    193.02 o 
   1   4   9     9881.52     9522.54    212.51 o 
   2   4   9    17645.62    18933.19    315.75 o 
   3   4   9     8038.04     7716.95    191.11 o 
   4   4   9     3053.90     2638.75     57.48 o 
   5   4   9     1973.01     1673.56     35.15 o 
   6   4   9      185.81      136.72     58.04 o 
   7   4   9     1051.62      908.13     81.53 o 
   8   4   9     3357.56     3171.01     95.63 o 
   9   4   9      664.04      537.48     31.73 o 
  10   4   9      502.21      506.92     47.25 o 
  11   4   9     1707.74     1823.36     40.05 o 
  12   4   9     1440.90     1459.74     99.14 o 
  13   4   9        9.06       65.22     62.75 o 
  14   4   9      867.61      831.97    102.91 o 
  15   4   9     1038.22      980.60    123.72 o 
  16   4   9     2341.28     1840.85    123.36 o 
  17   4   9      619.21      522.48     98.67 o 
  18   4   9      600.21      310.61    142.85 o 
  19   4   9     1225.76     1177.47    274.90 o 
   1   5   9        1.58       40.51     26.28 o 
   2   5   9      753.82      630.64     64.69 o 
   3   5   9     2830.80     2358.68     90.08 o 
   4   5   9    28496.38    32018.67    684.33 o 
   5   5   9     3871.96     3667.54    115.78 o 
   6   5   9     2518.24     2320.42    111.73 o 
   7   5   9    10106.69     9749.02    321.44 o 
   8   5   9     6559.27     6941.43    275.93 o 
   9   5   9     3219.97     2980.16     70.70 o 
  10   5   9    32936.07    39013.22    858.64 o 
  11   5   9     4626.21     4234.88    214.41 o 
  12   5   9    14372.91    14647.89    431.59 o 
  13   5   9      709.89      689.30     97.29 o 
  14   5   9      276.66      331.65     78.60 o 
  15   5   9      752.97      801.71    104.96 o 
  16   5   9       32.00      129.75     52.44 o 
  17   5   9       46.66      142.87     54.29 o 
  18   5   9     3441.75     3219.80    315.24 o 
   0   6   9    37257.70    46136.46   1172.59 o 
   1   6   9     6434.12     5913.63    178.97 o 
   2   6   9    17741.62    18941.91    444.89 o 
   3   6   9     4993.89     4763.88    117.00 o 
   4   6   9     3067.87     3450.55    158.48 o 
   5   6   9      133.03      177.00     52.69 o 
   6   6   9    22470.88    24860.47    508.82 o 
   7   6   9      217.26      228.10     52.94 o 
   8   6   9    24974.57    27880.58    668.83 o 
   9   6   9     4870.20     4627.14    247.67 o 
  10   6   9     3358.00     3044.75    125.56 o 
  11   6   9     1351.51     1150.41    134.80 o 
  12   6   9     1819.82     1631.94    173.34 o 
  13   6   9        3.72       26.62     53.70 o 
  14   6   9     7145.01     7664.74    444.76 o 
  15   6   9      100.76       35.57     89.09 o 
  16   6   9     3990.30     3758.14    276.36 o 
  17   6   9      172.63      229.53     73.24 o 
  18   6   9       23.75       70.45     84.28 o 
   1   7   9       90.71       59.39     43.29 o 
   2   7   9      214.03      176.24     37.88 o 
   3   7   9     3889.88     3891.27    112.30 o 
   4   7   9     6136.53     6163.59    225.30 o 
   5   7   9      630.80      475.72     69.56 o 
   6   7   9      758.40      700.76    126.01 o 
   7   7   9     1041.28      785.72     92.63 o 
   8   7   9     3378.05     3484.53     71.42 o 
   9   7   9     1032.58      912.49     91.78 o 
  10   7   9       78.95      113.14     50.69 o 
  11   7   9      505.81      499.24     77.96 o 
  12   7   9      365.26      352.33     70.10 o 
  13   7   9      212.83      219.30     69.01 o 
  14   7   9       63.44       76.12     54.93 o 
  15   7   9       30.98      105.52     51.08 o 
  16   7   9       10.25      -23.78     56.33 o 
  17   7   9      157.89      248.56     64.47 o 
   0   8   9    14084.99    13916.56    469.14 o 
   1   8   9     3631.17     3661.70     74.16 o 
   2   8   9    18542.98    21316.52    442.27 o 
   3   8   9     5131.10     4928.71    153.96 o 
   4   8   9      386.40      298.34     55.73 o 
   5   8   9     2577.75     2739.34    258.43 o 
   6   8   9      346.20      428.98     86.08 o 
   7   8   9       99.88      138.10     50.18 o 
   8   8   9     3739.96     3947.72    109.61 o 
   9   8   9      568.00      564.88     96.62 o 
  10   8   9       62.18       47.25     62.16 o 
  11   8   9     7405.59     7999.61    275.81 o 
  12   8   9       31.38      164.98     57.94 o 
  13   8   9       65.56       96.04     59.63 o 
  14   8   9     1157.85      879.95    103.65 o 
  15   8   9     6485.71     7106.02    248.06 o 
  16   8   9      912.53      689.60    106.52 o 
  17   8   9      291.44      311.07     85.26 o 
   1   9   9     1231.78     1264.84     80.92 o 
   2   9   9    12124.22    12646.16    313.36 o 
   3   9   9       15.41       52.74     25.55 o 
   4   9   9    21388.00    24248.72    564.83 o 
   5   9   9     1081.74     1055.89    128.38 o 
   6   9   9      543.16      431.65     92.97 o 
   7   9   9     5551.94     5789.21    200.16 o 
   8   9   9     4398.39     4629.81    222.11 o 
   9   9   9      944.07      888.36    124.91 o 
  10   9   9    13722.23    14627.50    446.47 o 
  11   9   9      760.99      596.92    106.97 o 
  12   9   9    19335.52    20254.33   1112.19 o 
  13   9   9     1248.80     1244.58    145.09 o 
  14   9   9     1937.27     1996.26    253.99 o 
  15   9   9      326.73      280.44     61.30 o 
  16   9   9      783.12      812.98    130.49 o 
   0  10   9     9378.71     9790.46    427.21 o 
   1  10   9     1318.93     1167.00    131.87 o 
   2  10   9     1079.57     1066.37     84.51 o 
   3  10   9     1156.75     1242.74     66.86 o 
   4  10   9      660.85      807.42     85.36 o 
   5  10   9       12.41      102.03     73.22 o 
   6  10   9     3489.76     4038.99    164.20 o 
   7  10   9     1122.67     1013.46    118.90 o 
   8  10   9     5379.09     5517.64    225.56 o 
   9  10   9       19.48       85.75     67.11 o 
  10  10   9     5972.31     6207.07    299.53 o 
  11  10   9        0.39      143.85     60.28 o 
  12  10   9      290.79      364.72     85.33 o 
  13  10   9     1827.03     2046.88    273.58 o 
  14  10   9     6568.21     6980.89    215.14 o 
  15  10   9      296.67      245.38     70.40 o 
   1  11   9      592.64      477.01     78.90 o 
   2  11   9      231.92      207.69     48.46 o 
   3  11   9     1576.78     1591.96    145.28 o 
   4  11   9      651.28      522.91    115.77 o 
   5  11   9     4285.91     4626.92    233.92 o 
   6  11   9     2692.86     2592.05    252.26 o 
   7  11   9     6697.16     6798.12    293.60 o 
   8  11   9     9829.98    10757.85    315.18 o 
   9  11   9     1719.25     1719.62    170.15 o 
  10  11   9     3785.34     3476.69    161.45 o 
  11  11   9     2024.44     1811.40    188.06 o 
  12  11   9      233.85      306.37     59.39 o 
  13  11   9      721.86      647.83     75.91 o 
  14  11   9      996.95     1073.03    142.46 o 
   0  12   9    36562.00    40647.24   2029.53 o 
   1  12   9     1451.92     1267.34    107.28 o 
   2  12   9     8781.66     9048.07    285.27 o 
   3  12   9     4213.76     3842.74    194.22 o 
   4  12   9        3.87        0.20     55.25 o 
   5  12   9      322.97      391.56     80.00 o 
   6  12   9     3314.39     3050.87    260.01 o 
   7  12   9      659.40      552.07     83.12 o 
   8  12   9     9454.20    10949.15    482.93 o 
   9  12   9      258.88      208.46     70.04 o 
  10  12   9     2856.46     2813.87    272.12 o 
  11  12   9      147.16       89.46     76.20 o 
  12  12   9       45.83       88.56     41.95 o 
  13  12   9       56.52      157.51     62.26 o 
   1  13   9      670.60      542.92     78.20 o 
   2  13   9     6583.38     6408.83    392.70 o 
   3  13   9       14.50       24.47     72.87 o 
   4  13   9     8573.42     9383.86    375.08 o 
   5  13   9     1132.21     1123.30    125.19 o 
   6  13   9     4222.29     4195.42    303.22 o 
   7  13   9      292.36      337.49     63.33 o 
   8  13   9        0.41       84.69     76.12 o 
   9  13   9       17.27      -26.03     89.21 o 
  10  13   9     3101.14     3619.65    228.89 o 
  11  13   9       16.40       67.94     50.09 o 
  12  13   9     1706.02     1618.78    199.84 o 
   0  14   9     2151.91     2202.52    142.41 o 
   1  14   9     1715.26     1680.35    157.20 o 
   2  14   9      635.98      408.14     68.87 o 
   3  14   9      884.98      960.23     92.42 o 
   4  14   9       78.43      142.29     60.47 o 
   5  14   9      794.12      930.98    116.65 o 
   6  14   9     2110.75     2135.65    271.54 o 
   7  14   9      812.00      970.64    127.51 o 
   8  14   9      503.40      438.75     80.59 o 
   9  14   9       35.64      141.36     55.13 o 
  10  14   9       32.28       96.10     59.13 o 
   1  15   9     2269.39     1852.21    166.18 o 
   2  15   9      925.60      848.38    126.32 o 
   3  15   9      246.47      387.36     77.32 o 
   4  15   9      481.02      351.54     68.54 o 
   5  15   9      799.71      734.89    114.30 o 
   6  15   9      329.38      275.46     71.40 o 
   7  15   9      514.79      551.26     74.90 o 
   8  15   9      914.04      792.50    120.45 o 
   0  16   9     5383.33     5908.03    590.50 o 
   1  16   9      370.26      390.05     81.40 o 
   2  16   9     1004.28      568.49    112.06 o 
   3  16   9      210.87      193.83     55.43 o 
   4  16   9      164.53      137.87     77.38 o 
   5  16   9      103.07      121.94     54.65 o 
   0   0  10    72692.17    74063.83  12011.75 o 
   1   0  10      802.90      509.75     71.25 o 
   2   0  10    21346.69    21171.77    492.77 o 
   3   0  10     4876.83     4776.35    192.02 o 
   4   0  10     3753.37     3771.33    144.69 o 
   5   0  10    23867.63    31283.16    717.69 o 
   6   0  10        2.56       88.08     52.95 o 
   7   0  10     5440.52     4949.45    138.74 o 
   8   0  10     4378.00     4921.56    100.77 o 
   9   0  10    10306.03    10702.90    386.29 o 
  10   0  10    14138.54    15071.44    450.92 o 
  11   0  10       31.55       19.47     41.00 o 
  12   0  10     1238.70     1177.44    160.25 o 
  13   0  10    27009.09    33120.83   1137.19 o 
  14   0  10     1423.18      993.99    156.99 o 
  15   0  10     8247.13     8902.41    365.25 o 
  16   0  10      211.98      189.36    153.46 o 
  17   0  10     5664.74     6338.08    451.24 o 
  18   0  10     2209.28     2412.80   1118.58 o 
  19   0  10       36.22      400.76    187.23 o 
   1   1  10     1194.26     1728.09     80.90 o 
   2   1  10        1.00       -2.46     42.17 o 
   3   1  10    13807.02    14552.02    296.15 o 
   4   1  10     3549.06     4413.31    101.66 o 
   5   1  10     6752.95     6834.22    170.05 o 
   6   1  10     2446.34     2281.99     52.39 o 
   7   1  10     2324.88     2007.49     55.50 o 
   8   1  10     4714.48     4083.98    116.37 o 
   9   1  10        7.59       54.46     26.63 o 
  10   1  10    10162.40     9883.92    279.58 o 
  11   1  10     1490.30     1478.77     61.21 o 
  12   1  10     7481.26     7537.78    207.87 o 
  13   1  10     4098.87     3883.12    114.46 o 
  14   1  10     1047.40     1121.90    119.92 o 
  15   1  10     1986.01     1891.63    224.40 o 
  16   1  10      685.66      611.40    125.44 o 
  17   1  10      165.60       84.04     88.86 o 
  18   1  10      230.65      413.50    193.24 o 
  19   1  10      177.20      263.47    120.02 o 
   0   2  10    11645.24    11507.49    742.54 o 
   1   2  10     3288.93     2907.61     93.97 o 
   2   2  10     6521.70     6058.70    144.37 o 
   3   2  10    12323.99    15452.74    322.08 o 
   4   2  10      794.74      997.65     56.82 o 
   5   2  10      589.38      510.64     53.73 o 
   6   2  10     1948.56     1999.06     60.02 o 
   7   2  10       37.51       21.13     47.15 o 
   8   2  10      103.07       88.75     32.36 o 
   9   2  10      614.91      620.88     49.36 o 
  10   2  10     1769.43     1756.30     84.38 o 
  11   2  10     7000.55     7237.58    224.02 o 
  12   2  10        9.11       39.83     29.24 o 
  13   2  10     2084.83     2262.44    165.43 o 
  14   2  10       31.73      104.96     57.74 o 
  15   2  10     2245.07     2488.26    192.89 o 
  16   2  10      264.17      138.76    124.31 o 
  17   2  10     1208.93      875.14    226.50 o 
  18   2  10       90.27      226.31     78.26 o 
  19   2  10     1498.14     1394.51    197.61 o 
   1   3  10     6095.42     6798.08    166.61 o 
   2   3  10      412.65      588.93     53.86 o 
   3   3  10    31078.52    35814.84    651.83 o 
   4   3  10        1.65        3.07     28.19 o 
   5   3  10    50798.73    44203.49   4630.26 o 
   6   3  10     1679.93     1436.15     49.52 o 
   7   3  10    15935.68    16766.39    365.43 o 
   8   3  10    13234.68    12778.32    286.83 o 
   9   3  10      128.40      120.47     28.91 o 
  10   3  10     9001.14     8638.42    280.14 o 
  11   3  10       23.02       97.59     30.48 o 
  12   3  10     6159.12     6190.00    190.10 o 
  13   3  10      871.32      826.22    106.54 o 
  14   3  10      391.73      390.04     98.94 o 
  15   3  10     2529.00     2444.50    114.88 o 
  16   3  10      291.57      176.71     74.52 o 
  17   3  10     2621.84     2829.69    283.46 o 
  18   3  10     2615.62     2447.41    375.89 o 
   0   4  10    33723.96    40765.29    993.81 o 
   1   4  10    19111.61    22696.19    471.01 o 
   2   4  10    20823.06    21007.02    482.24 o 
   3   4  10     3577.82     3369.14     85.79 o 
   4   4  10      433.87      290.00     40.39 o 
   5   4  10    13115.11    13170.36    310.07 o 
   6   4  10     4102.87     3883.05     95.27 o 
   7   4  10    28108.14    30739.70    827.69 o 
   8   4  10    10093.99     9735.21    273.45 o 
   9   4  10    10306.09    10407.98    307.70 o 
  10   4  10     7264.19     6900.30    244.39 o 
  11   4  10       47.81       38.13     57.81 o 
  12   4  10     2040.21     1943.07     84.87 o 
  13   4  10     6357.22     6709.62    294.30 o 
  14   4  10      181.24      153.47     84.60 o 
  15   4  10    14774.35    16138.59    739.50 o 
  16   4  10      237.13       78.23     61.30 o 
  17   4  10     5385.77     5781.59    493.08 o 
  18   4  10      854.68      726.25    121.91 o 
   1   5  10      531.48      490.09     46.13 o 
   2   5  10     1018.03     1087.54     81.32 o 
   3   5  10     1611.62     1376.90     51.73 o 
   4   5  10     2878.99     2505.27     88.28 o 
   5   5  10    14522.84    15304.77    585.34 o 
   6   5  10     9015.10     9362.61    269.18 o 
   7   5  10      142.72      119.71     38.72 o 
   8   5  10     1002.15     1071.48    112.47 o 
   9   5  10     9244.32    10025.84    280.04 o 
  10   5  10      271.25      217.36     47.47 o 
  11   5  10     9981.24    10847.33    435.31 o 
  12   5  10     1898.02     1827.55    208.54 o 
  13   5  10     2728.71     2875.28    150.35 o 
  14   5  10      290.84      225.74     64.03 o 
  15   5  10      517.08      379.24     89.31 o 
  16   5  10       22.28       52.30     61.78 o 
  17   5  10      968.45      722.34    141.21 o 
  18   5  10     1729.58     1348.21    327.72 o 
   0   6  10      775.55      476.78     70.78 o 
   1   6  10     1336.49      796.31     54.03 o 
   2   6  10     7870.72     8068.13    265.37 o 
   3   6  10    22749.48    25001.37    512.10 o 
   4   6  10       82.66      192.63     62.72 o 
   5   6  10    10403.65     9943.88    437.78 o 
   6   6  10      328.01      218.48     81.69 o 
   7   6  10     5096.65     4785.57    171.26 o 
   8   6  10      607.42      508.89     75.04 o 
   9   6  10      100.68      190.42     40.69 o 
  10   6  10      565.17      419.25     86.53 o 
  11   6  10      858.21      766.70     84.03 o 
  12   6  10     2639.83     2838.71    164.21 o 
  13   6  10      649.36      490.83     72.11 o 
  14   6  10     4033.84     4631.57    259.75 o 
  15   6  10     3197.65     3509.21    179.44 o 
  16   6  10     1736.13     1614.62    225.26 o 
  17   6  10     1829.60     1604.47    291.39 o 
   1   7  10     5663.46     5588.93    116.20 o 
   2   7  10      188.44      162.25     55.90 o 
   3   7  10    29056.20    30191.80   1152.70 o 
   4   7  10     1769.58     2154.92    208.77 o 
   5   7  10    18215.33    19603.82    572.34 o 
   6   7  10     4759.04     4774.31    228.58 o 
   7   7  10     7217.67     7850.62    329.99 o 
   8   7  10     2487.37     2103.18    156.29 o 
   9   7  10      754.75      633.38     72.57 o 
  10   7  10    11054.74    11987.68    368.55 o 
  11   7  10      181.46      264.63     62.41 o 
  12   7  10      448.53      377.89    105.96 o 
  13   7  10      850.74      745.43    108.02 o 
  14   7  10     2398.08     2150.58    256.81 o 
  15   7  10       11.90       36.86     71.73 o 
  16   7  10       42.77       65.11     49.30 o 
  17   7  10     2632.28     2497.55    344.78 o 
   0   8  10     9310.73     8711.57    389.16 o 
   1   8  10     6227.19     5751.62    245.15 o 
   2   8  10     3413.91     3130.88     92.50 o 
   3   8  10      929.80     1013.03     68.32 o 
   4   8  10     5096.92     5588.02    418.61 o 
   5   8  10     8058.48     8635.62    337.86 o 
   6   8  10      555.82      615.16    161.28 o 
   7   8  10    16002.21    16868.43    538.52 o 
   8   8  10     4335.65     4157.96    218.76 o 
   9   8  10     2228.64     2190.25    218.59 o 
  10   8  10       79.61       83.52     47.59 o 
  11   8  10       39.78       34.48     54.11 o 
  12   8  10      480.91      325.85     63.67 o 
  13   8  10     1034.32     1226.41    136.65 o 
  14   8  10      279.68      265.34     57.53 o 
  15   8  10     5913.62     7034.45    251.62 o 
  16   8  10     2633.24     2213.60    310.78 o 
   1   9  10     2503.46     2373.63    176.49 o 
   2   9  10     3093.27     2888.39    141.38 o 
   3   9  10      303.90      332.59     43.93 o 
   4   9  10     3368.77     3171.43    321.94 o 
   5   9  10      225.69      145.48     55.59 o 
   6   9  10     6388.73     6331.37    254.43 o 
   7   9  10      229.17      202.75     77.51 o 
   8   9  10     3630.52     3676.15    153.99 o 
   9   9  10     4039.58     4271.85    174.94 o 
  10   9  10      156.20      174.16     58.17 o 
  11   9  10      981.21      841.42    127.88 o 
  12   9  10     3501.83     3850.11    241.11 o 
  13   9  10     2421.13     2288.35    281.22 o 
  14   9  10       97.36       97.38     58.75 o 
  15   9  10       38.18      137.24     60.04 o 
  16   9  10      613.30      521.19     76.78 o 
   0  10  10     4645.74     4205.01    160.07 o 
   1  10  10      875.84      711.36     81.89 o 
   2  10  10    17707.73    18512.60    538.70 o 
   3  10  10      369.10      279.07     60.04 o 
   4  10  10     1467.60     1484.27    137.29 o 
   5  10  10     5214.88     5195.16    201.54 o 
   6  10  10      591.16      460.03     82.62 o 
   7  10  10     3168.11     3235.63    308.24 o 
   8  10  10     1080.43      761.52     82.79 o 
   9  10  10      136.74      141.56     67.03 o 
  10  10  10      649.64      634.75     83.66 o 
  11  10  10      388.47      339.41     84.68 o 
  12  10  10      374.66      288.52     78.02 o 
  13  10  10     7927.19     8492.64    372.56 o 
  14  10  10        3.52        7.83     81.53 o 
  15  10  10     9790.73    10704.02    529.74 o 
   1  11  10     2694.74     2565.19    123.82 o 
   2  11  10      535.84      704.50     78.98 o 
   3  11  10    16775.33    17643.96    475.75 o 
   4  11  10     7636.73     8163.58    303.04 o 
   5  11  10    13064.10    13885.38    420.92 o 
   6  11  10      123.45      113.57     72.60 o 
   7  11  10     1154.06     1083.60    132.58 o 
   8  11  10      286.95      329.13     74.66 o 
   9  11  10      878.95     1104.88    115.69 o 
  10  11  10     2714.28     2821.71    333.83 o 
  11  11  10    13874.89    15269.80    428.48 o 
  12  11  10     4392.11     5380.94    277.17 o 
  13  11  10     1279.16     1169.43    151.77 o 
  14  11  10       38.78      127.93     47.10 o 
   0  12  10      631.18      543.82    139.35 o 
   1  12  10    22422.93    24238.44    852.38 o 
   2  12  10       12.41       -3.32     57.45 o 
   3  12  10     4195.23     4318.62    153.73 o 
   4  12  10     2462.73     2577.57    247.37 o 
   5  12  10      998.55      840.88    122.87 o 
   6  12  10      809.58      778.45    136.94 o 
   7  12  10     1095.27     1042.30    133.15 o 
   8  12  10     3706.44     3252.90    327.69 o 
   9  12  10     2625.89     3152.70    248.12 o 
  10  12  10       69.71      109.41     65.40 o 
  11  12  10      115.13      262.71     68.58 o 
  12  12  10      626.66      793.60    113.17 o 
  13  12  10      232.72      265.96     70.77 o 
   1  13  10      866.08      684.25     99.50 o 
   2  13  10      839.70      932.35     93.82 o 
   3  13  10      625.76      413.78     77.95 o 
   4  13  10     3115.92     3010.19    364.49 o 
   5  13  10     2448.24     2642.91    216.00 o 
   6  13  10     1096.56     1125.80    126.72 o 
   7  13  10     9084.58     9185.39    437.00 o 
   8  13  10      718.52      691.66     96.53 o 
   9  13  10      744.58      607.31     76.46 o 
  10  13  10      733.45      865.07    104.46 o 
  11  13  10       88.62       55.25     75.21 o 
   0  14  10       35.92      135.46    119.48 o 
   1  14  10     1140.72     1154.28    162.16 o 
   2  14  10     1319.17     1284.70    156.50 o 
   3  14  10       68.20      145.14     66.45 o 
   4  14  10      161.87      184.25     54.53 o 
   5  14  10      455.25      362.56     81.34 o 
   6  14  10      216.27      269.87     91.21 o 
   7  14  10     3916.35     4396.49    262.57 o 
   8  14  10     1771.85     1525.10    174.54 o 
   9  14  10     3106.74     3224.12    287.56 o 
   1  15  10      171.33      114.25     84.55 o 
   2  15  10       56.26      184.78     65.18 o 
   3  15  10      187.66      284.56     55.03 o 
   4  15  10     1209.11     1127.57    126.21 o 
   5  15  10     1704.67     1577.22    208.34 o 
   6  15  10     1232.64     1138.89    163.50 o 
   7  15  10      968.88     1019.06    156.84 o 
   0  16  10      187.39      249.22    165.69 o 
   1  16  10      785.84      864.64    104.89 o 
   2  16  10      363.53      320.52     74.58 o 
   3  16  10     3550.85     3126.39    413.92 o 
   1   1  11     2435.87     2200.34     68.88 o 
   2   1  11      850.19      907.26     93.49 o 
   3   1  11     1234.54     1012.53     92.32 o 
   4   1  11     6693.29     6693.30    177.18 o 
   5   1  11     8427.48     8356.15    221.74 o 
   6   1  11     7867.51     7137.75    198.46 o 
   7   1  11     9340.55     9434.77    249.78 o 
   8   1  11     4769.77     4624.82    139.85 o 
   9   1  11       10.89       45.89     40.60 o 
  10   1  11     6042.35     5687.04    182.45 o 
  11   1  11     1410.70     1448.36    110.68 o 
  12   1  11     6453.05     6406.22    252.02 o 
  13   1  11      108.40      132.97     36.23 o 
  14   1  11     2293.39     2025.40    195.18 o 
  15   1  11      345.92      301.52     72.89 o 
  16   1  11        0.82      180.12     68.08 o 
  17   1  11      209.91      100.14     79.46 o 
  18   1  11      849.30      958.34    346.24 o 
   0   2  11     9195.63     8335.07    290.73 o 
   1   2  11       27.88       56.16     35.76 o 
   2   2  11    25378.92    29183.15    508.86 o 
   3   2  11     1409.18     1299.86     97.60 o 
   4   2  11    11385.48    11484.64    255.98 o 
   5   2  11     3705.33     3518.12     94.66 o 
   6   2  11     3991.23     4064.16     76.70 o 
   7   2  11    11341.95    11071.57    266.16 o 
   8   2  11    10611.35    10470.14    288.68 o 
   9   2  11    17385.13    18783.03    348.48 o 
  10   2  11     3008.53     2818.16     63.81 o 
  11   2  11     1175.61     1446.10    122.20 o 
  12   2  11       40.91       92.61     34.99 o 
  13   2  11     3873.09     3876.67    163.43 o 
  14   2  11      575.74      374.12     79.76 o 
  15   2  11    10580.68    12046.37    663.68 o 
  16   2  11     1722.62     1338.13    225.80 o 
  17   2  11     3909.37     3790.46    307.29 o 
  18   2  11       88.48       88.29     85.17 o 
   1   3  11       11.45       14.62     33.83 o 
   2   3  11      566.77      523.54     48.82 o 
   3   3  11     5186.88     5012.06    124.66 o 
   4   3  11     1180.21      934.53     42.75 o 
   5   3  11     4870.54     4460.93     81.19 o 
   6   3  11      542.64      534.19     48.23 o 
   7   3  11     1942.80     2044.36     50.58 o 
   8   3  11     2230.52     2586.82     65.26 o 
   9   3  11      622.83      549.56     59.84 o 
  10   3  11      279.78      270.67     37.15 o 
  11   3  11        6.41       27.07     39.45 o 
  12   3  11     2285.00     2500.83    103.08 o 
  13   3  11     1084.24     1013.83    147.95 o 
  14   3  11     2926.61     3278.50    189.59 o 
  15   3  11        6.96       64.14     71.31 o 
  16   3  11      241.32      195.39     64.81 o 
  17   3  11      893.48      749.88    168.67 o 
  18   3  11      536.97      383.10    106.14 o 
   0   4  11     1114.20     1170.83    133.84 o 
   1   4  11     2126.50     1833.94     88.41 o 
   2   4  11     7206.63     7210.67    194.30 o 
   3   4  11     1261.89     1327.70     54.80 o 
   4   4  11     3169.68     3096.04     71.00 o 
   5   4  11      430.94      365.06     40.22 o 
   6   4  11      211.85      213.94     42.13 o 
   7   4  11      890.62      881.45     62.66 o 
   8   4  11      305.45      298.68     42.69 o 
   9   4  11      801.04      711.27     54.90 o 
  10   4  11     1052.28      940.21    100.12 o 
  11   4  11       66.20       74.37     55.59 o 
  12   4  11       14.06       84.33     58.86 o 
  13   4  11     1456.31     1260.98    230.79 o 
  14   4  11      956.94      769.39    130.29 o 
  15   4  11     1492.41     1102.29    174.86 o 
  16   4  11      420.82      255.16     99.26 o 
  17   4  11     1562.16     1704.21    289.86 o 
  18   4  11      176.91      129.07    175.83 o 
   1   5  11    12871.82    12849.91    284.15 o 
   2   5  11      200.49      155.45     38.27 o 
   3   5  11    20217.59    20480.48    386.89 o 
   4   5  11     1875.10     1977.39     62.30 o 
   5   5  11    32498.91    37449.27    877.88 o 
   6   5  11     1662.31     1723.27    167.30 o 
   7   5  11    11401.93    11295.00    414.14 o 
   8   5  11     2464.81     2472.23     78.06 o 
   9   5  11      181.08      159.40     44.20 o 
  10   5  11     5499.97     6083.70    403.36 o 
  11   5  11     2112.46     1929.37    214.16 o 
  12   5  11     4080.23     4342.10    208.54 o 
  13   5  11     1263.39      944.95    140.04 o 
  14   5  11     3835.54     4104.84    249.69 o 
  15   5  11       60.30      171.71     95.08 o 
  16   5  11      541.98      485.06     92.51 o 
  17   5  11     1020.28      793.02    224.83 o 
   0   6  11      407.01      325.38     57.31 o 
   1   6  11     1645.28     1896.06     80.20 o 
   2   6  11     2624.74     2621.04    101.16 o 
   3   6  11       91.88       63.48     46.40 o 
   4   6  11      393.66      297.38     39.51 o 
   5   6  11      162.18       -6.51     67.73 o 
   6   6  11      449.54      533.29     83.97 o 
   7   6  11     5658.89     5071.37    266.28 o 
   8   6  11     5290.36     5875.48    266.06 o 
   9   6  11     1946.15     2397.93    155.15 o 
  10   6  11     1068.73     1053.32    178.30 o 
  11   6  11      738.15      517.82     75.72 o 
  12   6  11     2219.77     1975.31    194.34 o 
  13   6  11     1325.28     1373.14    143.13 o 
  14   6  11      390.45      268.20     79.10 o 
  15   6  11     3310.62     3758.41    261.30 o 
  16   6  11        1.26       97.82     68.79 o 
  17   6  11     3533.43     3595.74    342.13 o 
   1   7  11     1591.79     1543.94     87.75 o 
   2   7  11      509.77      475.45     55.21 o 
   3   7  11     1322.11     1423.77     62.99 o 
   4   7  11     1223.84      961.58    143.61 o 
   5   7  11      640.56      492.05     85.40 o 
   6   7  11       45.69      167.05     43.68 o 
   7   7  11      617.31      480.82    100.25 o 
   8   7  11      664.77      702.06    107.63 o 
   9   7  11     9320.83    10053.44    477.00 o 
  10   7  11     3098.47     3235.38    184.84 o 
  11   7  11     2791.16     3127.21    211.58 o 
  12   7  11      940.38      771.85    152.53 o 
  13   7  11     3129.97     2978.61    240.98 o 
  14   7  11      143.03      231.40     65.67 o 
  15   7  11       86.00      123.53     73.95 o 
  16   7  11      352.99      335.53     77.32 o 
   0   8  11     2509.13     2475.67    168.83 o 
   1   8  11      800.70      702.14     97.57 o 
   2   8  11    11954.96    12579.98    273.72 o 
   3   8  11     1722.43     1709.47    110.68 o 
   4   8  11     4856.25     4575.18    251.03 o 
   5   8  11     6738.54     6774.00    265.69 o 
   6   8  11      364.57      318.68     66.02 o 
   7   8  11     3437.87     3686.96    155.96 o 
   8   8  11      443.98      452.04     95.64 o 
   9   8  11      277.45      294.76     69.04 o 
  10   8  11       97.88      166.87     61.76 o 
  11   8  11      103.51       75.29     57.08 o 
  12   8  11      260.04      254.78     73.94 o 
  13   8  11     2070.99     2131.01    282.93 o 
  14   8  11      610.05      553.82    109.16 o 
  15   8  11     6258.89     6889.20    254.69 o 
  16   8  11      158.60      127.28     55.49 o 
   1   9  11     8272.37     8452.90    257.77 o 
   2   9  11     4785.18     4383.87    100.95 o 
   3   9  11     3003.91     2802.43    145.19 o 
   4   9  11     1937.25     1734.56    186.05 o 
   5   9  11     6742.44     6553.20    249.06 o 
   6   9  11     3235.54     3120.49    140.52 o 
   7   9  11      670.22      685.58    103.63 o 
   8   9  11     1566.34     1516.78    174.55 o 
   9   9  11      813.05      725.91    102.84 o 
  10   9  11     1119.42     1002.24    152.44 o 
  11   9  11       15.30       85.25     81.10 o 
  12   9  11     2739.06     2510.81    284.61 o 
  13   9  11     3641.74     3309.18    131.68 o 
  14   9  11     2812.05     2985.32    292.67 o 
  15   9  11        2.67      133.24     55.77 o 
   0  10  11     1932.97     2093.70    297.88 o 
   1  10  11    14398.30    15443.15    526.20 o 
   2  10  11       52.55      113.46     49.24 o 
   3  10  11       55.54      119.17     48.39 o 
   4  10  11     2280.87     2360.27    289.91 o 
   5  10  11     1674.01     1681.46    189.46 o 
   6  10  11      283.10      189.14     72.30 o 
   7  10  11      494.22      379.83     61.16 o 
   8  10  11     2095.90     1814.97    194.96 o 
   9  10  11     2697.50     2860.23    174.64 o 
  10  10  11      296.97      307.93     90.20 o 
  11  10  11        3.80      125.66     65.26 o 
  12  10  11     1582.10     1417.46    199.29 o 
  13  10  11        7.07       63.33     64.17 o 
  14  10  11      285.53      449.52     91.00 o 
   1  11  11       80.48      -30.72     59.18 o 
   2  11  11     2032.75     2150.21    177.15 o 
   3  11  11      613.56      478.43     94.06 o 
   4  11  11     2586.44     2569.33    232.90 o 
   5  11  11     4580.34     4638.06    331.69 o 
   6  11  11     1721.67     1618.23    164.51 o 
   7  11  11     1939.50     1720.12    188.69 o 
   8  11  11     3454.60     3769.14    249.98 o 
   9  11  11      605.76      576.98     96.68 o 
  10  11  11     2642.13     2912.63    143.40 o 
  11  11  11       38.83       83.78     56.31 o 
  12  11  11     2963.08     2554.43    304.68 o 
  13  11  11      803.99      756.37    104.59 o 
   0  12  11     7296.38     6548.24    428.48 o 
   1  12  11      202.73      156.94     59.95 o 
   2  12  11     3356.61     3448.54    258.19 o 
   3  12  11       13.83      -10.72     79.76 o 
   4  12  11     3577.13     3496.43    232.26 o 
   5  12  11      534.62      597.56     95.76 o 
   6  12  11      823.03      794.35    108.64 o 
   7  12  11     4892.25     5213.44    283.39 o 
   8  12  11     1829.44     1768.47    199.97 o 
   9  12  11     1243.09     1053.42    161.59 o 
  10  12  11     3458.96     2918.99    307.17 o 
  11  12  11      331.99      229.28     69.55 o 
  12  12  11       20.37      115.64     68.38 o 
   1  13  11     4286.18     3799.49    345.34 o 
   2  13  11     2947.45     2793.86    334.63 o 
   3  13  11     2726.47     2782.46    251.48 o 
   4  13  11     1217.27     1055.65    141.60 o 
   5  13  11     2556.89     2565.01    241.53 o 
   6  13  11      258.00      274.31     75.14 o 
   7  13  11      312.88      278.88     62.33 o 
   8  13  11        7.12       13.77     73.92 o 
   9  13  11     2178.84     1842.47    232.68 o 
  10  13  11      107.47      230.23     63.77 o 
   0  14  11      654.09      801.17    237.31 o 
   1  14  11     3715.60     3891.71    276.33 o 
   2  14  11     4368.27     3497.11    287.22 o 
   3  14  11     2453.03     2455.31    324.09 o 
   4  14  11       17.23       80.10     73.38 o 
   5  14  11        2.72      -31.26     68.66 o 
   6  14  11     2139.73     2222.13    236.18 o 
   7  14  11      766.13      726.46     99.16 o 
   8  14  11      195.04      174.43     63.88 o 
   1  15  11      870.95      643.62    154.63 o 
   2  15  11      156.15      282.79    103.44 o 
   3  15  11     1625.95     1694.18    266.56 o 
   4  15  11       14.64       47.53     72.94 o 
   5  15  11     1714.75     1510.79    183.94 o 
   6  15  11      508.21      453.15     88.85 o 
   0   0  12   213681.03   224764.91  94886.36 o 
   1   0  12     3607.46     4061.64    148.49 o 
   2   0  12    38598.44    42151.88   1078.93 o 
   3   0  12    21533.30    25141.71    701.55 o 
   4   0  12     2889.33     3181.14    196.25 o 
   5   0  12     9763.27    10158.66    354.80 o 
   6   0  12      901.78      921.14    124.50 o 
   7   0  12      387.68      446.63     49.10 o 
   8   0  12     4946.40     4905.94    215.56 o 
   9   0  12      279.17      199.45     54.76 o 
  10   0  12      155.77      129.47     55.24 o 
  11   0  12        6.15       31.00     96.70 o 
  12   0  12       58.50       43.06     62.03 o 
  13   0  12     1167.31     1084.71    157.76 o 
  14   0  12     2045.28     2211.48    282.69 o 
  15   0  12      851.58      783.49    147.07 o 
  16   0  12     3727.72     4222.03   1229.83 o 
  17   0  12     2290.76     2367.32   1057.33 o 
  18   0  12        4.73      427.53    223.49 o 
   1   1  12       67.70      107.95     41.11 o 
   2   1  12    23130.50    26661.48    465.15 o 
   3   1  12     1910.82     2012.92     83.19 o 
   4   1  12     7236.70     7517.49    206.24 o 
   5   1  12     3638.02     3586.90     79.01 o 
   6   1  12     1119.73      849.25     80.74 o 
   7   1  12     1234.72     1054.34    117.36 o 
   8   1  12     6439.40     5996.09    177.04 o 
   9   1  12     4224.79     4148.32     95.57 o 
  10   1  12    11475.03    11969.79    332.24 o 
  11   1  12      255.58      153.01     47.81 o 
  12   1  12     6594.94     6892.87    228.09 o 
  13   1  12     1222.93     1034.84     92.99 o 
  14   1  12     4930.53     4768.42    245.15 o 
  15   1  12      376.29      230.02     69.97 o 
  16   1  12     2505.79     2246.09    295.40 o 
  17   1  12        4.77       37.87    149.23 o 
  18   1  12     2408.89     2687.46    663.86 o 
   0   2  12      783.28      635.51     86.36 o 
   1   2  12      781.17      924.93     89.20 o 
   2   2  12     2856.03     2803.06    113.42 o 
   3   2  12     2419.72     2995.28     89.54 o 
   4   2  12       98.26      149.37     39.79 o 
   5   2  12       47.60       84.76     36.10 o 
   6   2  12      418.21      338.05     44.37 o 
   7   2  12        8.92       51.24     43.23 o 
   8   2  12      381.85      367.25     57.95 o 
   9   2  12       34.07       47.65     40.42 o 
  10   2  12     5261.62     4828.39    150.37 o 
  11   2  12      492.45      378.92     64.04 o 
  12   2  12      850.65      838.64     92.65 o 
  13   2  12       10.40        5.75     39.12 o 
  14   2  12       28.34       58.19     43.74 o 
  15   2  12        9.75      127.34     62.25 o 
  16   2  12      193.18      210.41    122.63 o 
  17   2  12       12.80      151.35     90.51 o 
  18   2  12       67.81      116.11     86.35 o 
   1   3  12     4389.91     4439.46     88.67 o 
   2   3  12      506.32      449.92     64.78 o 
   3   3  12      506.03      416.62     47.05 o 
   4   3  12     6780.96     7012.65    194.07 o 
   5   3  12    14015.75    14232.23    433.73 o 
   6   3  12      552.77      444.58     52.79 o 
   7   3  12     4227.41     3875.98    118.38 o 
   8   3  12     5109.72     4905.51    143.77 o 
   9   3  12     4566.84     4898.42    130.36 o 
  10   3  12     7007.83     7297.02    210.68 o 
  11   3  12     1889.09     1522.39    109.83 o 
  12   3  12    20304.72    21675.00    777.82 o 
  13   3  12     1904.85     1618.17    194.72 o 
  14   3  12       68.35      171.98     60.04 o 
  15   3  12      390.67      341.33    192.66 o 
  16   3  12        4.42       85.44     90.18 o 
  17   3  12        7.81       12.27    110.64 o 
   0   4  12     2175.42     2118.88    214.10 o 
   1   4  12      166.36       94.74     36.72 o 
   2   4  12    13606.01    14101.21    324.39 o 
   3   4  12     8849.96     8502.20    229.88 o 
   4   4  12      399.04      316.18     41.66 o 
   5   4  12     2594.32     2375.24     84.03 o 
   6   4  12    17850.76    19275.94    409.57 o 
   7   4  12      455.04      447.55     44.48 o 
   8   4  12    17453.60    18147.11    377.01 o 
   9   4  12      707.07      721.54     71.85 o 
  10   4  12     1993.88     1706.71    164.31 o 
  11   4  12      156.00      145.75     48.47 o 
  12   4  12      169.53      172.07     57.16 o 
  13   4  12      489.75      405.63    133.10 o 
  14   4  12      234.50      147.89     69.28 o 
  15   4  12     2887.46     2858.51    164.60 o 
  16   4  12      152.03      116.55     61.73 o 
  17   4  12     2547.79     2795.30    286.76 o 
   1   5  12      220.85      279.74     36.13 o 
   2   5  12      126.68       84.60     34.16 o 
   3   5  12     3335.11     3527.76    140.24 o 
   4   5  12      817.32      651.30     43.45 o 
   5   5  12      833.27     1004.84     87.95 o 
   6   5  12      198.21       80.58     66.23 o 
   7   5  12     1415.45     1502.46    152.01 o 
   8   5  12      383.12      395.56     70.85 o 
   9   5  12       21.79       19.63     61.08 o 
  10   5  12      141.97       88.10     78.61 o 
  11   5  12     3157.67     3231.89    152.96 o 
  12   5  12      115.50       65.52     78.53 o 
  13   5  12      901.24      992.13    137.11 o 
  14   5  12      703.77      630.95    102.76 o 
  15   5  12      261.31      169.24     80.82 o 
  16   5  12      207.78      198.16     84.63 o 
  17   5  12       89.78      -81.35    107.97 o 
   0   6  12    10336.63    10629.89    413.48 o 
   1   6  12     1919.92     1606.56     67.60 o 
   2   6  12     8692.46     8938.74    280.75 o 
   3   6  12     5727.83     5208.85    158.89 o 
   4   6  12     4986.55     4477.30    250.71 o 
   5   6  12     5122.64     4307.34    275.05 o 
   6   6  12     3020.83     2763.30    162.46 o 
   7   6  12       17.49       81.28     66.75 o 
   8   6  12      901.27     1054.63    124.68 o 
   9   6  12      178.35      142.95     57.45 o 
  10   6  12     7572.00     7840.03    302.23 o 
  11   6  12     1286.14     1162.34    130.99 o 
  12   6  12     1474.02     1368.98    181.37 o 
  13   6  12      719.30      685.46    102.82 o 
  14   6  12       16.20      129.37     56.91 o 
  15   6  12     4131.41     4362.52    414.86 o 
  16   6  12      205.36      229.83    109.51 o 
   1   7  12        8.61       88.99     55.90 o 
   2   7  12     1372.45     1434.71     67.14 o 
   3   7  12     1403.96     1547.19     79.15 o 
   4   7  12    13690.17    14943.44    634.22 o 
   5   7  12     1978.59     1730.61    248.53 o 
   6   7  12       35.55      163.30     47.05 o 
   7   7  12     8499.86     8132.90    291.90 o 
   8   7  12      621.28      543.70    105.78 o 
   9   7  12       43.09       48.36     56.33 o 
  10   7  12    12300.15    12810.71    431.14 o 
  11   7  12     4752.36     4815.10    159.01 o 
  12   7  12    11963.02    13162.28    603.78 o 
  13   7  12      431.95      342.85     83.75 o 
  14   7  12      528.26      509.49     68.92 o 
  15   7  12      817.93      720.03    115.03 o 
  16   7  12     1212.41     1292.02    186.95 o 
   0   8  12      541.51      392.59     69.77 o 
   1   8  12      530.43      479.06     58.04 o 
   2   8  12    12012.04    11982.41    357.35 o 
   3   8  12       76.62       80.81     46.25 o 
   4   8  12       24.22      142.56     45.94 o 
   5   8  12      310.79      247.15     80.90 o 
   6   8  12     4851.64     4928.94    260.72 o 
   7   8  12       31.15       65.42     69.00 o 
   8   8  12     1085.12     1125.04    144.58 o 
   9   8  12       30.10       88.33     68.15 o 
  10   8  12      484.15      316.87     73.34 o 
  11   8  12      338.70      260.04    111.24 o 
  12   8  12     2724.90     2680.28    363.94 o 
  13   8  12      360.47      309.35     72.74 o 
  14   8  12     6926.82     7548.23    312.23 o 
  15   8  12       21.17       65.86    111.77 o 
   1   9  12      250.62      157.22     60.35 o 
   2   9  12      143.79       61.80     48.79 o 
   3   9  12      815.49      775.73     84.93 o 
   4   9  12     5166.35     5290.11    235.77 o 
   5   9  12     2106.49     2291.50    248.10 o 
   6   9  12       16.21       33.68     57.53 o 
   7   9  12      730.70      703.01    117.61 o 
   8   9  12     5495.95     5935.19    312.70 o 
   9   9  12     5052.38     5575.32    313.13 o 
  10   9  12      705.62      652.24    125.77 o 
  11   9  12     3703.47     3880.87    251.43 o 
  12   9  12       48.55       53.55     77.01 o 
  13   9  12      188.10      204.79     71.41 o 
  14   9  12     2901.92     2357.54    321.24 o 
   0  10  12    14926.56    15578.10    650.09 o 
   1  10  12     4806.17     4623.53    177.11 o 
   2  10  12     2819.96     2471.72    162.15 o 
   3  10  12     1234.19     1125.81    127.83 o 
   4  10  12     2417.23     2413.32    249.37 o 
   5  10  12     4207.40     3934.74    373.72 o 
   6  10  12      281.65      248.28     78.88 o 
   7  10  12      141.47      222.69     72.50 o 
   8  10  12      191.40      237.38     56.61 o 
   9  10  12        3.72      122.24     60.00 o 
  10  10  12      433.09      496.82     86.50 o 
  11  10  12       19.49       -9.32     63.85 o 
  12  10  12      377.00      270.88     85.73 o 
  13  10  12      652.38      554.90     85.92 o 
   1  11  12       48.59      109.98     54.93 o 
   2  11  12     4969.42     4819.59    149.23 o 
   3  11  12       38.68      133.60     65.55 o 
   4  11  12      203.41      290.19     62.01 o 
   5  11  12      953.70      771.73    150.64 o 
   6  11  12      896.72      797.40    131.61 o 
   7  11  12     1041.62     1003.80    135.67 o 
   8  11  12      378.22      545.01    115.14 o 
   9  11  12       84.92       86.12     62.04 o 
  10  11  12     3879.62     4958.18    343.00 o 
  11  11  12       14.08      -53.92     71.48 o 
  12  11  12     2055.05     1952.19    246.03 o 
   0  12  12     1663.79     1304.51    179.52 o 
   1  12  12     1988.59     2089.78    207.05 o 
   2  12  12     1563.60     1595.29    188.46 o 
   3  12  12      659.88      777.07    123.20 o 
   4  12  12      423.00      444.15     96.22 o 
   5  12  12      380.35      309.19     95.41 o 
   6  12  12      922.69     1074.75    121.04 o 
   7  12  12      296.05      166.90     77.78 o 
   8  12  12     3342.12     3777.57    351.45 o 
   9  12  12        0.62       11.07     72.31 o 
  10  12  12      157.28      124.45     73.70 o 
  11  12  12      127.79      118.25     68.76 o 
   1  13  12      523.95      685.27    127.65 o 
   2  13  12      121.43      124.27     57.59 o 
   3  13  12      359.41      398.46     86.91 o 
   4  13  12      868.58      916.34    146.95 o 
   5  13  12     1431.87     1295.03    188.92 o 
   6  13  12     1251.47     1178.65    138.37 o 
   7  13  12     1958.76     1658.13    190.51 o 
   8  13  12      929.40      998.74    133.32 o 
   9  13  12     1214.33      976.05    161.50 o 
   0  14  12     4930.48     6249.08   1309.99 o 
   1  14  12      260.03      197.11    100.69 o 
   2  14  12     3562.83     3955.43    274.86 o 
   3  14  12      254.34      221.73     98.64 o 
   4  14  12        1.46       78.88     72.43 o 
   5  14  12       52.99      155.36     78.82 o 
   6  14  12     1501.98     1108.58    144.03 o 
   7  14  12       76.48      142.81     68.19 o 
   1  15  12      256.91      179.70     77.13 o 
   2  15  12     2339.02     2833.16    374.30 o 
   3  15  12      777.51      654.50    124.30 o 
   4  15  12     2716.70     2789.58    354.57 o 
   1   1  13     9218.66    10200.23    249.75 o 
   2   1  13     7510.92     7747.58    229.82 o 
   3   1  13    15211.13    17525.24    474.21 o 
   4   1  13    16083.60    17265.95    367.63 o 
   5   1  13    14304.19    15514.48    349.73 o 
   6   1  13     3459.22     3229.80    118.82 o 
   7   1  13     4720.70     4688.44     70.27 o 
   8   1  13     3624.40     3546.40    107.41 o 
   9   1  13      339.36      270.32     56.10 o 
  10   1  13      244.12      120.76     66.03 o 
  11   1  13     4514.23     4421.08    135.25 o 
  12   1  13        9.55      -35.70     38.51 o 
  13   1  13      411.93      272.96     49.63 o 
  14   1  13        6.31       47.74     56.85 o 
  15   1  13      112.30       81.60     60.87 o 
  16   1  13      497.31      202.11     93.40 o 
  17   1  13       95.18      241.20    108.13 o 
   0   2  13       92.95      130.64     52.78 o 
   1   2  13     3313.24     3215.60    109.00 o 
   2   2  13     2218.68     1944.21    101.06 o 
   3   2  13       12.77       90.58     31.28 o 
   4   2  13    15255.13    17217.53    374.93 o 
   5   2  13     9818.01     9804.62    288.15 o 
   6   2  13     3407.70     3209.77     91.36 o 
   7   2  13    10033.56    10743.60    355.81 o 
   8   2  13     7184.91     7068.16    201.72 o 
   9   2  13      819.24      881.31     84.67 o 
  10   2  13      596.98      519.67     62.20 o 
  11   2  13       61.63       72.77     30.83 o 
  12   2  13     1744.27     1703.65     76.13 o 
  13   2  13     6076.94     6373.17    334.04 o 
  14   2  13     5150.00     5454.33    244.86 o 
  15   2  13     5491.28     5878.71    341.82 o 
  16   2  13     3993.67     3765.73    218.50 o 
  17   2  13     1719.44     1386.42    306.74 o 
   1   3  13      746.96      651.76     61.90 o 
   2   3  13     1609.63     1587.42    117.64 o 
   3   3  13       83.81      146.93     36.56 o 
   4   3  13     3513.01     3585.28    105.19 o 
   5   3  13      184.13      173.73     34.52 o 
   6   3  13      194.95      172.60     41.70 o 
   7   3  13     8237.58     8609.75    283.60 o 
   8   3  13      160.05      206.99     39.75 o 
   9   3  13       66.77       73.89     54.08 o 
  10   3  13      119.91       98.25     52.94 o 
  11   3  13       15.16        9.31     46.79 o 
  12   3  13      218.63      106.97     60.93 o 
  13   3  13        5.08      140.94     66.26 o 
  14   3  13      113.47      -22.74     56.52 o 
  15   3  13      650.55      636.78    111.79 o 
  16   3  13      790.41      768.86    133.25 o 
  17   3  13      241.21      191.51     79.73 o 
   0   4  13     2298.68     2284.30    147.54 o 
   1   4  13     1522.03     1221.91     95.81 o 
   2   4  13     2899.54     3049.57    106.37 o 
   3   4  13     1947.77     1870.59    113.10 o 
   4   4  13     1290.87     1449.49     93.99 o 
   5   4  13      717.20      728.59     58.76 o 
   6   4  13     2784.34     2625.31    101.02 o 
   7   4  13     9173.16     9308.57    261.15 o 
   8   4  13      463.44      456.74     65.44 o 
   9   4  13     1994.79     1862.29    120.77 o 
  10   4  13        1.98       -2.03     53.91 o 
  11   4  13     1093.39     1126.82    115.51 o 
  12   4  13     1358.93     1371.31    157.26 o 
  13   4  13     3437.46     3430.38    147.38 o 
  14   4  13     2501.81     2704.44    329.04 o 
  15   4  13     5399.72     5754.67    344.79 o 
  16   4  13     1585.92     1303.21    241.66 o 
   1   5  13     2039.16     1922.27     72.44 o 
   2   5  13     4721.77     4796.65    145.98 o 
   3   5  13    15750.95    16311.68    303.50 o 
   4   5  13    12278.50    12605.58    239.72 o 
   5   5  13    17258.87    18062.33    336.83 o 
   6   5  13     5751.92     5027.57    202.52 o 
   7   5  13     4009.76     3666.95    160.90 o 
   8   5  13     5612.62     6081.65    311.02 o 
   9   5  13      591.58      581.90     93.65 o 
  10   5  13     1678.97     1436.01    218.51 o 
  11   5  13      974.69      967.86    123.94 o 
  12   5  13      206.05      301.27     48.27 o 
  13   5  13       36.18       81.17    118.74 o 
  14   5  13      967.34      808.35    139.47 o 
  15   5  13      532.63      455.51     89.55 o 
  16   5  13      604.51      534.41    136.21 o 
   0   6  13      315.85      269.89     69.74 o 
   1   6  13      463.50      452.83     58.00 o 
   2   6  13      157.88       59.37     46.85 o 
   3   6  13      146.31      111.64     36.46 o 
   4   6  13      848.23      695.83     59.15 o 
   5   6  13      209.22      177.81     52.63 o 
   6   6  13      387.26      252.29     62.82 o 
   7   6  13     6782.54     7209.51    338.75 o 
   8   6  13     5965.33     5732.58    253.16 o 
   9   6  13      137.87      217.46     64.02 o 
  10   6  13      308.48      215.02     68.32 o 
  11   6  13        1.77        9.98     67.39 o 
  12   6  13     1564.45     1317.78    178.22 o 
  13   6  13     1104.90     1132.31    123.12 o 
  14   6  13      897.95      732.93    126.51 o 
  15   6  13     1364.02     1008.55    189.24 o 
  16   6  13      696.39      473.97    161.58 o 
   1   7  13        2.05       30.26     31.51 o 
   2   7  13     1627.06     1503.05    113.94 o 
   3   7  13     2480.52     2320.73     44.81 o 
   4   7  13      338.68      248.54     47.81 o 
   5   7  13        2.26      200.65     55.59 o 
   6   7  13      898.46      705.40    113.61 o 
   7   7  13       71.01       59.07     85.62 o 
   8   7  13     1940.96     2224.60    243.17 o 
   9   7  13       83.97      130.09     78.38 o 
  10   7  13     3608.88     3826.54    198.00 o 
  11   7  13       60.16       92.04     65.49 o 
  12   7  13      530.03      520.48     99.54 o 
  13   7  13      132.35      223.71     75.97 o 
  14   7  13      398.44      458.94    107.68 o 
  15   7  13        1.59       80.44     67.61 o 
   0   8  13      217.97      144.73    161.05 o 
   1   8  13     1719.39     1638.28    168.73 o 
   2   8  13     4374.50     4335.06    282.20 o 
   3   8  13      173.87      196.79     80.94 o 
   4   8  13      547.94      505.82    103.12 o 
   5   8  13     5312.86     5452.46    225.33 o 
   6   8  13     7849.98     7293.90    306.28 o 
   7   8  13     7187.77     8231.31    307.56 o 
   8   8  13       14.83       86.49     66.59 o 
   9   8  13     4042.76     4252.30    325.97 o 
  10   8  13       94.34      134.58     89.39 o 
  11   8  13     1653.49     1676.22    240.54 o 
  12   8  13     1890.56     1725.42    414.71 o 
  13   8  13     1509.34     1826.15    241.01 o 
  14   8  13     3176.12     3350.73    268.28 o 
   1   9  13       42.23      136.93     47.77 o 
   2   9  13      896.46      762.05     90.34 o 
   3   9  13     6751.57     7429.20    306.62 o 
   4   9  13     3601.50     4102.38    250.44 o 
   5   9  13     4332.11     4479.29    180.42 o 
   6   9  13     2043.71     1876.34    206.86 o 
   7   9  13     1732.62     1542.44    157.64 o 
   8   9  13      443.86      388.46    100.16 o 
   9   9  13      224.55      235.47     91.99 o 
  10   9  13       29.39      195.62     63.99 o 
  11   9  13      375.27      280.30     76.35 o 
  12   9  13      562.66      507.93     84.45 o 
  13   9  13      162.97      214.18     67.36 o 
  14   9  13      534.48      428.81    117.20 o 
   0  10  13     8021.99     7699.23    400.59 o 
   1  10  13       30.66       71.87     55.42 o 
   2  10  13      153.14      185.90     74.12 o 
   3  10  13      251.05      293.52     78.13 o 
   4  10  13     4648.12     4406.34    229.86 o 
   5  10  13      260.01      238.92     76.32 o 
   6  10  13        0.37      104.24     69.06 o 
   7  10  13       93.92      260.89     87.86 o 
   8  10  13      203.33      159.97     78.85 o 
   9  10  13      272.52      243.74     68.06 o 
  10  10  13      123.67      153.79     64.84 o 
  11  10  13       26.23       80.54     74.88 o 
  12  10  13     1333.21     1118.24    144.84 o 
  13  10  13       29.34       11.62     63.66 o 
   1  11  13       31.62      119.43    100.45 o 
   2  11  13      734.49      706.00    115.09 o 
   3  11  13     7276.06     6843.28    374.03 o 
   4  11  13     1751.38     1769.89    199.20 o 
   5  11  13     4923.19     5053.58    316.88 o 
   6  11  13     1225.53     1448.69    166.98 o 
   7  11  13      388.01      335.00     81.28 o 
   8  11  13     2216.89     2382.67    295.12 o 
   9  11  13       95.39      169.83     68.25 o 
  10  11  13     1343.27     1308.15    163.46 o 
  11  11  13        6.36       47.06     85.32 o 
   0  12  13     3549.72     2897.45    257.41 o 
   1  12  13     1265.50     1162.09    143.68 o 
   2  12  13      554.37      511.66     83.21 o 
   3  12  13      554.97      396.95     94.89 o 
   4  12  13     1125.94     1052.23    115.59 o 
   5  12  13      918.26      937.77    151.21 o 
   6  12  13     1984.41     1804.46    170.23 o 
   7  12  13      835.78      705.75    123.60 o 
   8  12  13      178.20      100.42     57.15 o 
   9  12  13      756.48      523.97     98.69 o 
  10  12  13       69.18       92.26     81.75 o 
   1  13  13      863.49      659.37    148.60 o 
   2  13  13       56.33      138.89     79.52 o 
   3  13  13     5002.01     4743.54    386.43 o 
   4  13  13      265.89      185.68     92.33 o 
   5  13  13      802.78      652.36    103.63 o 
   6  13  13       31.00       29.24     60.38 o 
   7  13  13       23.12      116.93     67.12 o 
   8  13  13       39.35       83.99     71.60 o 
   0  14  13     3487.38     3802.28    447.42 o 
   1  14  13     1252.87     1475.54    327.99 o 
   2  14  13      718.39      411.50    124.35 o 
   3  14  13     3981.17     4770.74    537.44 o 
   4  14  13     1494.76     1301.18    220.47 o 
   5  14  13      365.14      349.03    106.50 o 
   0   0  14    55243.52    68274.53   2972.90 o 
   1   0  14    31707.31    36458.32   1504.22 o 
   2   0  14     1479.76     1182.66    119.96 o 
   3   0  14    11087.22    11975.17    479.41 o 
   4   0  14       10.31       37.04     64.79 o 
   5   0  14     2163.22     2368.87    219.25 o 
   6   0  14      678.78      741.30     86.75 o 
   7   0  14       30.98       64.85     44.38 o 
   8   0  14      306.16      289.54     78.67 o 
   9   0  14     6065.01     5956.38    314.68 o 
  10   0  14     7475.43     7901.38    321.60 o 
  11   0  14     2614.69     2856.05    200.71 o 
  12   0  14     1792.39     1421.42    173.73 o 
  13   0  14        3.31       45.34     87.14 o 
  14   0  14      460.80      467.17    106.76 o 
  15   0  14     1172.83      976.19    298.56 o 
  16   0  14        2.52      -15.90    137.25 o 
   1   1  14     1238.73     1322.19    114.07 o 
   2   1  14      489.13      418.37     65.99 o 
   3   1  14      930.97     1023.76     94.49 o 
   4   1  14       45.39       33.04     50.19 o 
   5   1  14       54.42       78.22     41.93 o 
   6   1  14      350.54      375.49     47.54 o 
   7   1  14     7846.67     8083.81    230.72 o 
   8   1  14     1570.65     1389.75     89.52 o 
   9   1  14       39.38       -6.88     41.28 o 
  10   1  14     8503.00     8521.81    248.84 o 
  11   1  14     8820.49     9375.96    263.35 o 
  12   1  14      498.41      527.80     65.45 o 
  13   1  14      627.83      678.30    114.99 o 
  14   1  14      442.99      322.96     73.80 o 
  15   1  14       57.99      100.34     67.72 o 
  16   1  14     1068.36      828.72    173.73 o 
   0   2  14    11797.89    11521.03    546.08 o 
   1   2  14    18706.87    20262.03    456.31 o 
   2   2  14     6748.14     5818.33    207.30 o 
   3   2  14     2267.10     2549.62    131.02 o 
   4   2  14        1.84      -16.38     42.43 o 
   5   2  14     5026.83     5395.14    183.87 o 
   6   2  14       34.03       56.81     50.89 o 
   7   2  14      150.60       60.02     41.12 o 
   8   2  14      346.28      391.51     56.21 o 
   9   2  14        6.31       63.75     36.44 o 
  10   2  14      692.60      655.54     65.96 o 
  11   2  14      400.20      330.29     56.94 o 
  12   2  14       31.12       63.84     83.88 o 
  13   2  14        7.97       18.48     71.69 o 
  14   2  14      106.46       77.07     68.23 o 
  15   2  14       89.05      229.85     85.12 o 
  16   2  14      160.31      149.31     88.10 o 
   1   3  14       48.32      111.69     51.61 o 
   2   3  14      294.70      303.24     53.18 o 
   3   3  14      737.04      721.06     66.39 o 
   4   3  14       66.21       33.82     48.31 o 
   5   3  14      120.95       92.72     39.80 o 
   6   3  14      173.65      293.89     47.16 o 
   7   3  14     1091.68      927.25    116.72 o 
   8   3  14     3571.81     3558.98    163.77 o 
   9   3  14    27089.98    31181.79    778.87 o 
  10   3  14     7467.17     7726.40    257.78 o 
  11   3  14     5815.13     6458.28    291.65 o 
  12   3  14     4389.31     4422.17    227.57 o 
  13   3  14     6276.31     6845.08    443.60 o 
  14   3  14       29.16      -94.82     63.21 o 
  15   3  14       21.38       62.01    109.08 o 
  16   3  14        5.08       87.23    136.94 o 
   0   4  14     8080.29     7908.37    398.79 o 
   1   4  14     7009.48     7041.03    257.53 o 
   2   4  14     4835.27     4937.21    225.39 o 
   3   4  14     1703.21     1739.28    107.28 o 
   4   4  14       55.44      102.35     38.79 o 
   5   4  14     1358.97     1457.42     93.29 o 
   6   4  14     1330.83     1207.09    110.58 o 
   7   4  14     3711.85     4095.93    165.18 o 
   8   4  14      106.40       84.58     45.27 o 
   9   4  14     2129.20     2642.57    138.13 o 
  10   4  14      116.74      186.15     49.74 o 
  11   4  14      171.72      151.89     53.43 o 
  12   4  14      393.00      252.46     77.60 o 
  13   4  14       63.80       77.88     78.27 o 
  14   4  14     1012.70      703.63     90.09 o 
  15   4  14      173.45       77.70     82.49 o 
  16   4  14      397.63      206.44     76.12 o 
   1   5  14     1447.20     1560.25    106.49 o 
   2   5  14      203.11      245.68     40.26 o 
   3   5  14      887.54      914.10     77.33 o 
   4   5  14      105.98       92.98     38.40 o 
   5   5  14      800.36      824.04     77.09 o 
   6   5  14     4077.69     3880.76    134.70 o 
   7   5  14      179.05      221.97     67.67 o 
   8   5  14       47.64       -0.27     51.56 o 
   9   5  14      569.64      424.07     74.28 o 
  10   5  14     1085.04      931.84    109.45 o 
  11   5  14      212.82      139.45     62.63 o 
  12   5  14       55.71       99.81     59.99 o 
  13   5  14      291.64      268.64     95.02 o 
  14   5  14      282.31      267.99     72.60 o 
  15   5  14        8.88      149.16     68.49 o 
   0   6  14     4071.72     4427.40    275.81 o 
   1   6  14     5477.91     6016.62    188.08 o 
   2   6  14      138.00      126.80     70.43 o 
   3   6  14      420.26      451.11     63.16 o 
   4   6  14      175.81      180.95     48.03 o 
   5   6  14      267.27      413.04     68.80 o 
   6   6  14      245.53      144.14     51.62 o 
   7   6  14     4192.18     3904.70    215.50 o 
   8   6  14      166.62      236.68     64.59 o 
   9   6  14      134.96      110.64     72.44 o 
  10   6  14      328.06      292.65     68.62 o 
  11   6  14     1058.56     1242.74    160.01 o 
  12   6  14      217.00      194.27     69.74 o 
  13   6  14      694.00      528.47     96.57 o 
  14   6  14       20.40      131.57     54.37 o 
  15   6  14     1485.97     1245.70    227.98 o 
   1   7  14     5013.56     4915.71    217.63 o 
   2   7  14        6.18       52.64     48.66 o 
   3   7  14      199.34      122.66     52.42 o 
   4   7  14     1387.65     1325.11    130.25 o 
   5   7  14      217.71      194.40     51.28 o 
   6   7  14       16.50       93.60     55.75 o 
   7   7  14     2105.63     1890.25    219.30 o 
   8   7  14      558.01      401.50     88.24 o 
   9   7  14    10350.35    10891.32    374.41 o 
  10   7  14     4227.87     4628.97    341.36 o 
  11   7  14     1086.79     1097.14    153.52 o 
  12   7  14     1344.94     1225.37    200.31 o 
  13   7  14     3800.35     4079.07    212.60 o 
  14   7  14       93.42      -35.27     76.44 o 
   0   8  14     4066.32     4012.34    238.17 o 
   1   8  14     3108.02     3030.14    158.89 o 
   2   8  14      436.29      364.54     80.22 o 
   3   8  14     2415.25     2511.45    239.75 o 
   4   8  14     1243.34     1289.44    144.49 o 
   5   8  14      667.52      425.94     76.66 o 
   6   8  14     1875.61     1800.33    179.19 o 
   7   8  14      474.49      297.27    109.51 o 
   8   8  14      348.74      238.85     82.16 o 
   9   8  14      239.40      216.43     69.13 o 
  10   8  14      634.27      537.44    103.01 o 
  11   8  14      141.53       85.31     89.06 o 
  12   8  14      181.15      108.01     67.97 o 
  13   8  14      456.55      232.28     61.19 o 
   1   9  14     2159.92     2155.08    217.56 o 
   2   9  14       81.20      104.44     50.37 o 
   3   9  14      663.25      629.71     98.11 o 
   4   9  14      429.04      273.16     75.82 o 
   5   9  14      659.39      649.00     97.37 o 
   6   9  14      261.66      245.13     72.86 o 
   7   9  14      303.92      361.46    115.45 o 
   8   9  14     1002.18      997.32    141.19 o 
   9   9  14     6936.19     7255.80    378.09 o 
  10   9  14      456.30      318.56     79.86 o 
  11   9  14     3303.77     3704.60    173.68 o 
  12   9  14     1589.47     1150.40    153.51 o 
  13   9  14     2597.41     2401.70    317.72 o 
   0  10  14     9240.86     9460.05    499.32 o 
   1  10  14    17849.56    17854.42    531.25 o 
   2  10  14     3090.32     2992.80    195.59 o 
   3  10  14    13266.04    14815.45    449.31 o 
   4  10  14      185.51      313.41     74.33 o 
   5  10  14        4.00       29.85     77.58 o 
   6  10  14       28.26      240.22     76.45 o 
   7  10  14      193.17      150.19     63.86 o 
   8  10  14       76.36      161.60     63.08 o 
   9  10  14      241.55      220.40     62.69 o 
  10  10  14       47.05       52.74     84.14 o 
  11  10  14     1183.83      981.33    166.91 o 
  12  10  14     2301.57     1779.84    318.60 o 
   1  11  14      306.10      254.10     61.36 o 
   2  11  14      199.98      217.00     79.79 o 
   3  11  14     1514.48     1449.40    182.71 o 
   4  11  14      183.09      177.03     78.24 o 
   5  11  14       85.75       70.39     85.39 o 
   6  11  14      278.54      173.10     72.43 o 
   7  11  14      154.31      148.17     57.85 o 
   8  11  14      286.36      343.52     94.00 o 
   9  11  14      752.82      604.93    129.13 o 
  10  11  14     2719.29     2523.89    389.09 o 
   0  12  14       28.15      110.03    172.50 o 
   1  12  14      772.13      546.03    130.19 o 
   2  12  14      372.44      289.57     68.82 o 
   3  12  14     2281.84     2724.74    306.09 o 
   4  12  14     1335.84     1295.05    176.06 o 
   5  12  14     1974.30     1988.92    255.74 o 
   6  12  14        7.91      204.20     68.29 o 
   7  12  14      264.51      371.82     72.05 o 
   8  12  14       11.61       99.72     99.15 o 
   9  12  14        7.72       34.80     89.30 o 
   1  13  14      159.82      307.02     78.30 o 
   2  13  14     1255.55     1427.05    186.00 o 
   3  13  14      290.89      334.43     89.27 o 
   4  13  14      317.48      217.63     74.67 o 
   5  13  14     1373.01     1338.27    159.90 o 
   6  13  14     1506.08     1528.23    184.51 o 
   0  14  14      584.98      494.54    168.40 o 
   1  14  14      340.51      156.27    113.32 o 
   2  14  14      481.43      220.88    131.73 o 
   3  14  14       63.92       89.75     78.42 o 
   1   1  15      292.10      238.63     52.94 o 
   2   1  15     4477.94     4654.43    129.11 o 
   3   1  15     1558.00     1719.55    105.06 o 
   4   1  15     5232.85     5745.15    230.05 o 
   5   1  15       56.73      133.49     41.79 o 
   6   1  15    10862.09    11740.66    330.35 o 
   7   1  15     2880.58     2628.94    102.55 o 
   8   1  15     5249.31     5269.78    149.97 o 
   9   1  15      659.02      563.62     62.00 o 
  10   1  15        0.02       66.08     37.50 o 
  11   1  15      317.37      252.76     52.58 o 
  12   1  15       56.72      146.44     42.18 o 
  13   1  15        3.00       83.16     95.65 o 
  14   1  15      485.21      457.71     95.55 o 
  15   1  15        6.97      182.65     75.35 o 
  16   1  15      224.11      193.83     90.79 o 
   0   2  15     2382.56     2561.66    276.21 o 
   1   2  15     2871.11     2881.45    111.55 o 
   2   2  15      112.68      129.92     51.14 o 
   3   2  15      137.08      172.39     49.14 o 
   4   2  15     4244.60     4203.68    134.14 o 
   5   2  15       24.95       75.82     48.48 o 
   6   2  15     6171.70     5674.44    169.27 o 
   7   2  15       27.56       41.35     31.64 o 
   8   2  15      600.50      702.53     67.80 o 
   9   2  15      300.35      306.08     49.09 o 
  10   2  15     2215.47     2250.26    104.87 o 
  11   2  15     1050.10     1010.95    107.44 o 
  12   2  15     1653.11     1467.11    183.98 o 
  13   2  15       56.57      193.81     87.23 o 
  14   2  15     8101.10     9187.89    291.93 o 
  15   2  15     1531.75     1607.83    235.18 o 
   1   3  15     2807.89     2997.48     94.09 o 
   2   3  15      175.33      162.10     34.76 o 
   3   3  15     2081.08     2136.89     96.75 o 
   4   3  15     1305.57     1392.18    114.56 o 
   5   3  15     2031.00     2365.22     99.95 o 
   6   3  15     2784.96     2812.64    166.03 o 
   7   3  15       24.80       41.44     30.47 o 
   8   3  15      485.30      456.10     58.23 o 
   9   3  15      373.75      192.83     80.37 o 
  10   3  15     1401.04     1234.66    125.47 o 
  11   3  15     1366.47     1205.80    163.43 o 
  12   3  15     1459.59     1132.22    183.26 o 
  13   3  15       70.09      179.94     55.57 o 
  14   3  15      152.76      127.67     66.44 o 
  15   3  15      121.48       89.31     63.90 o 
   0   4  15     8902.12     9326.01    393.50 o 
   1   4  15     3095.52     3038.02    148.69 o 
   2   4  15      349.63      352.05     81.95 o 
   3   4  15     1293.48     1129.30    116.47 o 
   4   4  15    14309.96    15249.22    434.54 o 
   5   4  15      212.96      198.23     49.86 o 
   6   4  15     1517.25     1333.79     84.97 o 
   7   4  15      640.33      476.96     59.47 o 
   8   4  15       34.38      158.05     41.32 o 
   9   4  15      601.84      487.37     96.40 o 
  10   4  15        1.08       76.67     31.77 o 
  11   4  15       34.15      126.40     49.27 o 
  12   4  15      111.80       68.49     80.89 o 
  13   4  15      810.72      650.59    139.35 o 
  14   4  15     1241.77     1392.83    230.21 o 
  15   4  15       75.07       48.19    117.38 o 
   1   5  15      846.22      959.86    100.59 o 
   2   5  15     3950.87     3815.64     95.72 o 
   3   5  15      412.70      398.72     62.21 o 
   4   5  15    19087.65    21009.69    520.14 o 
   5   5  15      358.14      245.44     56.03 o 
   6   5  15     6540.46     7073.13    272.73 o 
   7   5  15      725.73      652.37     90.38 o 
   8   5  15     4927.94     4907.88    114.40 o 
   9   5  15     1131.80     1035.21    139.66 o 
  10   5  15     1766.71     2184.80    125.51 o 
  11   5  15     1870.28     1477.45    199.39 o 
  12   5  15      434.16      380.46     81.93 o 
  13   5  15       10.48      125.83     60.30 o 
  14   5  15      329.27      249.30     84.23 o 
   0   6  15      738.38      789.05    111.61 o 
   1   6  15     1291.53     1479.57    118.01 o 
   2   6  15     4516.44     4567.50    139.57 o 
   3   6  15      403.71      341.05     63.00 o 
   4   6  15     4720.25     4592.22    185.00 o 
   5   6  15      518.61      448.53     74.09 o 
   6   6  15     8904.28     8958.78    295.27 o 
   7   6  15      402.76      272.21     70.90 o 
   8   6  15     1067.19      960.41    129.25 o 
   9   6  15       54.12       66.16     61.23 o 
  10   6  15     1439.28     1200.01    142.42 o 
  11   6  15       33.35      162.98     69.31 o 
  12   6  15     2244.11     2279.48    331.01 o 
  13   6  15        3.28        6.06     72.02 o 
  14   6  15     1906.10     1817.73    244.64 o 
   1   7  15     2183.72     1996.64    114.59 o 
   2   7  15      602.24      661.64     84.87 o 
   3   7  15     1402.33     1210.16    117.38 o 
   4   7  15      239.60      169.22     50.77 o 
   5   7  15      976.92      846.52    111.31 o 
   6   7  15        5.56      178.05     67.58 o 
   7   7  15        7.77       75.00     67.49 o 
   8   7  15     1939.08     2027.01    231.33 o 
   9   7  15     1247.89     1249.52    139.00 o 
  10   7  15     3595.68     3702.50    244.40 o 
  11   7  15       91.84       19.31     70.41 o 
  12   7  15     1042.61      981.66    160.38 o 
  13   7  15      511.76      507.85    108.46 o 
   0   8  15      635.37      927.75    137.73 o 
   1   8  15      542.53      578.54     88.38 o 
   2   8  15     1071.48     1159.80     88.45 o 
   3   8  15      309.09      369.04     78.73 o 
   4   8  15     6283.92     6233.20    310.60 o 
   5   8  15       11.68       81.84     92.15 o 
   6   8  15     1445.88     1520.85    165.56 o 
   7   8  15     1553.73     1510.10    158.13 o 
   8   8  15      123.21      179.08     43.19 o 
   9   8  15       64.56       38.05     70.82 o 
  10   8  15      122.87      126.17     55.85 o 
  11   8  15       41.50       47.26     55.99 o 
  12   8  15      158.32      132.77     86.55 o 
  13   8  15     1597.83     1485.18    192.01 o 
   1   9  15     2461.52     2476.01    167.60 o 
   2   9  15     4521.11     4676.59    264.91 o 
   3   9  15      820.75      786.60    104.73 o 
   4   9  15    12337.11    13300.11    589.00 o 
   5   9  15     1736.75     1333.23    206.04 o 
   6   9  15     4161.94     4183.86    307.18 o 
   7   9  15      132.97      137.06     62.21 o 
   8   9  15      109.82      199.06     65.01 o 
   9   9  15     1096.70     1027.46    141.68 o 
  10   9  15      190.02      266.85     64.18 o 
  11   9  15      114.09      187.52     65.55 o 
  12   9  15      533.42      785.56    114.45 o 
   0  10  15     7216.93     7394.66    838.48 o 
   1  10  15      339.81      256.90     63.81 o 
   2  10  15     2395.84     2315.75    288.29 o 
   3  10  15        7.80       -8.20     99.05 o 
   4  10  15      136.06      181.53     73.14 o 
   5  10  15      497.35      691.31    118.00 o 
   6  10  15     3633.53     3579.28    290.49 o 
   7  10  15       54.17       44.67     94.94 o 
   8  10  15      235.92      132.23     70.05 o 
   9  10  15       14.62      -10.09     95.81 o 
  10  10  15     1692.87     1435.39    253.44 o 
   1  11  15      116.92      193.36     70.23 o 
   2  11  15      188.16      106.64     71.66 o 
   3  11  15      159.49      126.50     88.85 o 
   4  11  15     1289.58     1222.53    194.14 o 
   5  11  15      184.30      351.09     78.54 o 
   6  11  15     4758.88     5162.25    251.80 o 
   7  11  15      639.77      561.48    108.07 o 
   8  11  15     3169.17     3281.09    308.98 o 
   9  11  15      121.09      224.62     74.01 o 
   0  12  15        3.37      291.20    206.93 o 
   1  12  15      734.67      631.68    127.14 o 
   2  12  15      257.80      242.48     79.17 o 
   3  12  15      344.43      314.09     91.74 o 
   4  12  15      804.69      762.66    103.66 o 
   5  12  15       21.02      135.78     65.66 o 
   6  12  15       53.03      208.16     82.06 o 
   7  12  15       69.91      163.08     62.91 o 
   1  13  15      658.29      339.89    129.16 o 
   2  13  15      466.54      346.62    121.59 o 
   3  13  15        1.31      113.91     62.90 o 
   4  13  15      580.71      556.36    137.36 o 
   0   0  16     4920.45     5352.97    337.08 o 
   1   0  16    33713.62    39079.43   1717.39 o 
   2   0  16      667.30      656.75    115.76 o 
   3   0  16     7542.71     7643.43    321.36 o 
   4   0  16       89.88      132.77     65.78 o 
   5   0  16      488.37      368.62    106.36 o 
   6   0  16      215.92      289.43     83.43 o 
   7   0  16       36.51      113.92     73.11 o 
   8   0  16     1734.69     1637.10    222.85 o 
   9   0  16      306.42      316.54     75.64 o 
  10   0  16      486.79      370.63     86.28 o 
  11   0  16      472.71      385.15     90.51 o 
  12   0  16      488.25      530.36    166.30 o 
  13   0  16       18.09      -53.30    113.32 o 
  14   0  16     2032.70     1653.95    421.18 o 
  15   0  16      142.62       76.60     85.71 o 
   1   1  16     3554.14     3568.02    105.51 o 
   2   1  16     3981.01     4104.77    102.40 o 
   3   1  16      218.00      194.91     59.86 o 
   4   1  16      587.56      506.51     71.88 o 
   5   1  16      398.96      266.50     71.16 o 
   6   1  16     5318.12     5252.54    150.67 o 
   7   1  16     1280.94     1214.32    111.52 o 
   8   1  16       71.29       52.47     42.73 o 
   9   1  16     3991.24     3974.23    164.62 o 
  10   1  16       81.90       58.64     42.80 o 
  11   1  16     3090.03     3254.13    154.11 o 
  12   1  16       56.32      122.76     58.65 o 
  13   1  16     2298.85     2303.53    398.53 o 
  14   1  16       13.00      -20.04    128.05 o 
  15   1  16      234.11      203.76     99.60 o 
   0   2  16     1189.24     1043.99    121.64 o 
   1   2  16      293.55      249.32     48.60 o 
   2   2  16        8.52       92.21     40.84 o 
   3   2  16      185.27      145.60     61.49 o 
   4   2  16     1131.41     1136.71     97.05 o 
   5   2  16     1459.67     1533.64     78.35 o 
   6   2  16       35.06       96.46     39.79 o 
   7   2  16      379.22      243.98     49.36 o 
   8   2  16      987.02     1104.76     98.05 o 
   9   2  16      107.37      105.55     36.98 o 
  10   2  16       84.23       99.79     56.37 o 
  11   2  16      160.02      178.78     48.94 o 
  12   2  16      435.76      428.53     71.52 o 
  13   2  16      185.16       69.53     53.23 o 
  14   2  16       55.53      178.20     70.74 o 
  15   2  16      745.40      674.53    211.65 o 
   1   3  16      395.54      325.22     58.03 o 
   2   3  16      713.90      555.88     74.94 o 
   3   3  16       57.00      104.83     49.79 o 
   4   3  16     1647.24     1677.91    146.08 o 
   5   3  16     1789.37     1736.49    138.41 o 
   6   3  16     2809.87     2941.66    105.26 o 
   7   3  16       53.00      140.60     44.42 o 
   8   3  16      508.91      458.21     91.31 o 
   9   3  16    15231.78    18076.36    460.57 o 
  10   3  16       13.05       42.13     40.79 o 
  11   3  16     2907.79     4091.24    223.72 o 
  12   3  16       82.67      152.40     74.07 o 
  13   3  16     5249.16     5859.44    249.85 o 
  14   3  16        7.46      146.06     72.37 o 
   0   4  16      233.56      239.75     80.53 o 
   1   4  16     5544.83     5870.38    203.67 o 
   2   4  16     3270.65     3292.71    155.48 o 
   3   4  16     7858.80     9087.11    313.11 o 
   4   4  16      113.02       62.61     43.58 o 
   5   4  16        9.43        9.30     59.65 o 
   6   4  16     3998.48     4046.48    141.50 o 
   7   4  16     4806.87     4885.43    199.61 o 
   8   4  16      248.13      275.19     63.55 o 
   9   4  16     1380.91     1496.64    121.54 o 
  10   4  16      960.13      860.01    111.29 o 
  11   4  16     1983.22     1590.46    231.41 o 
  12   4  16        6.23       75.29     46.41 o 
  13   4  16     1396.20     1162.72    255.55 o 
  14   4  16      248.46      261.30     99.60 o 
   1   5  16      786.66      786.26     86.57 o 
   2   5  16      561.93      515.78     66.49 o 
   3   5  16     1451.79     1550.72    134.69 o 
   4   5  16      642.62      368.93     60.81 o 
   5   5  16       29.74       18.20     31.18 o 
   6   5  16      464.04      441.18     77.90 o 
   7   5  16     2437.42     2493.81    126.21 o 
   8   5  16      527.79      349.96     48.85 o 
   9   5  16     1104.69      705.67    102.47 o 
  10   5  16        2.78       73.08     90.03 o 
  11   5  16       40.61      106.09     58.27 o 
  12   5  16       11.96       65.51     72.97 o 
  13   5  16      168.10       88.13     53.07 o 
  14   5  16       18.47      132.05     67.62 o 
   0   6  16      854.88      817.25    121.82 o 
   1   6  16     9267.98    10563.70    317.07 o 
   2   6  16      192.33      219.00     50.99 o 
   3   6  16     6336.44     6730.07    192.14 o 
   4   6  16     2084.89     2137.70    192.38 o 
   5   6  16     3447.94     3340.25    167.66 o 
   6   6  16      414.45      370.24     80.26 o 
   7   6  16      234.10      196.71     58.59 o 
   8   6  16     1283.44     1220.51    170.03 o 
   9   6  16     1014.28     1015.88    140.69 o 
  10   6  16       99.25      168.25     87.60 o 
  11   6  16       55.55      233.71     78.09 o 
  12   6  16       43.74      185.63     89.12 o 
  13   6  16      382.26      483.15     94.02 o 
   1   7  16     1661.80     1734.68    225.47 o 
   2   7  16      620.04      795.59    100.89 o 
   3   7  16       31.74      140.57     62.30 o 
   4   7  16     3240.82     3901.55    248.09 o 
   5   7  16     1124.95     1145.75    123.76 o 
   6   7  16     1240.91     1147.67    206.14 o 
   7   7  16      328.69      299.74     92.25 o 
   8   7  16      456.06      338.23     79.43 o 
   9   7  16     6946.78     7120.80    275.80 o 
  10   7  16      478.23      383.68     97.31 o 
  11   7  16     8393.11     8850.85    347.22 o 
  12   7  16      366.89      150.66     74.06 o 
   0   8  16      193.01      197.53     74.41 o 
   1   8  16     2936.55     2580.26    193.59 o 
   2   8  16     4212.45     4386.56    159.48 o 
   3   8  16      507.89      407.52     77.15 o 
   4   8  16       46.80      100.86     59.23 o 
   5   8  16      887.56      775.86    122.53 o 
   6   8  16       95.10      125.26     96.69 o 
   7   8  16     2990.16     2996.05    254.13 o 
   8   8  16       69.22       39.48     65.06 o 
   9   8  16       87.76      122.05     60.28 o 
  10   8  16       67.60      175.44     52.11 o 
  11   8  16       41.64      -37.88     71.58 o 
   1   9  16     3782.92     3503.81    163.24 o 
   2   9  16        8.24      112.35     87.58 o 
   3   9  16     2361.88     2223.76    271.42 o 
   4   9  16       43.89      117.60     56.90 o 
   5   9  16     3078.70     3513.18    334.55 o 
   6   9  16      385.09      342.30     84.13 o 
   7   9  16     4599.27     4486.63    317.60 o 
   8   9  16      133.69      203.95     78.21 o 
   9   9  16     2019.13     2110.99    260.27 o 
  10   9  16      204.19      207.18     82.73 o 
   0  10  16     1511.95     1492.69    337.41 o 
   1  10  16     7663.29     8758.42    482.72 o 
   2  10  16       62.28      145.18     63.08 o 
   3  10  16     2568.00     3042.94    191.39 o 
   4  10  16       31.28       50.55     74.53 o 
   5  10  16        8.65      236.74     61.49 o 
   6  10  16      189.29      284.63     99.72 o 
   7  10  16      677.82      681.78    105.69 o 
   8  10  16     2213.92     1889.48    279.64 o 
   9  10  16     1535.73     1436.48    205.87 o 
   1  11  16     1440.44     1096.52    160.38 o 
   2  11  16     1495.08     1708.94    229.13 o 
   3  11  16     1970.00     2095.52    295.11 o 
   4  11  16      299.89      213.32     93.33 o 
   5  11  16      664.98      647.86    138.97 o 
   6  11  16      987.05      926.97    156.26 o 
   7  11  16      182.34      315.99     80.70 o 
   0  12  16      195.63      302.71    141.04 o 
   1  12  16      142.80      229.68     70.15 o 
   2  12  16       91.19      311.53    104.11 o 
   3  12  16      954.87     1025.76    158.47 o 
   4  12  16      529.00      510.93    121.10 o 
   5  12  16     1469.01     1189.94    249.79 o 
   1   1  17       42.07      118.38     41.75 o 
   2   1  17    10662.59    11033.37    299.53 o 
   3   1  17     6824.45     7016.58    251.90 o 
   4   1  17     3010.19     3187.87    154.05 o 
   5   1  17       10.92       65.78     37.02 o 
   6   1  17     1299.19     1267.71     75.40 o 
   7   1  17     1530.58     1235.50    130.41 o 
   8   1  17      806.96      883.05    108.96 o 
   9   1  17     2054.15     2078.39     94.86 o 
  10   1  17      208.73      228.37     56.87 o 
  11   1  17     6455.47     7200.90    219.23 o 
  12   1  17      199.42      148.98     63.69 o 
  13   1  17      317.50      335.60    114.85 o 
  14   1  17      905.30      800.81    183.94 o 
   0   2  17      461.72      345.86     89.43 o 
   1   2  17    17436.85    19704.77    724.49 o 
   2   2  17     1475.26     2009.63    102.99 o 
   3   2  17     1882.38     1994.45     88.91 o 
   4   2  17     2822.64     2793.26    138.26 o 
   5   2  17     3627.17     3591.63    135.56 o 
   6   2  17     8545.92     8980.70    248.12 o 
   7   2  17     4339.45     4406.75    106.85 o 
   8   2  17     3756.10     3404.06    190.24 o 
   9   2  17     1067.11      836.36    121.60 o 
  10   2  17       13.79       88.99     65.83 o 
  11   2  17       31.66       62.71     54.13 o 
  12   2  17     1939.08     1996.56    143.42 o 
  13   2  17      300.46      304.50     78.89 o 
  14   2  17     4710.43     5730.37    515.18 o 
   1   3  17      680.08      494.80     60.95 o 
   2   3  17     7224.00     7122.09    234.03 o 
   3   3  17    13108.61    15295.15    395.87 o 
   4   3  17     3974.04     4237.23    147.11 o 
   5   3  17      940.80     1120.01    101.82 o 
   6   3  17     1817.44     1619.06     80.67 o 
   7   3  17       13.04       44.49     48.69 o 
   8   3  17      182.65      110.46     52.87 o 
   9   3  17      465.52      443.68     68.96 o 
  10   3  17       19.32       90.26     59.09 o 
  11   3  17     1417.35      993.95    164.99 o 
  12   3  17      287.72      228.88     61.06 o 
  13   3  17      389.43      414.56     96.53 o 
   0   4  17     5919.91     6758.05    318.80 o 
   1   4  17      286.31      304.14     52.24 o 
   2   4  17       14.00       90.86     39.57 o 
   3   4  17       88.31      113.98     47.41 o 
   4   4  17     3924.71     3924.85    210.82 o 
   5   4  17      124.68       38.51     38.37 o 
   6   4  17      647.62      494.07     61.65 o 
   7   4  17     2094.01     2082.04    185.31 o 
   8   4  17      706.72      520.05     80.69 o 
   9   4  17      956.04      806.06    103.60 o 
  10   4  17       92.41      167.67     52.47 o 
  11   4  17        0.62      -29.26     68.83 o 
  12   4  17     1004.82      936.85    158.66 o 
  13   4  17      189.99      231.93     71.38 o 
   1   5  17      431.14      478.62     56.77 o 
   2   5  17     6863.87     7359.94    213.97 o 
   3   5  17     2015.28     2184.66    123.39 o 
   4   5  17    15753.31    17244.76    436.21 o 
   5   5  17     7122.81     7139.94    480.17 o 
   6   5  17     4292.52     4493.11    282.65 o 
   7   5  17      243.17      201.94     63.90 o 
   8   5  17     5044.86     5558.19    274.72 o 
   9   5  17     1950.55     1832.69    181.62 o 
  10   5  17     1269.73     1287.52    163.76 o 
  11   5  17     6664.45     6763.54    365.58 o 
  12   5  17      190.28      247.27     84.74 o 
   0   6  17        1.54      -15.90    109.60 o 
   1   6  17     4573.37     5095.18    154.55 o 
   2   6  17     1007.23      998.21    104.29 o 
   3   6  17      360.90      250.32     94.98 o 
   4   6  17      458.28      303.46     67.43 o 
   5   6  17      806.72      758.44     98.40 o 
   6   6  17     2178.09     2008.49    220.80 o 
   7   6  17     8258.79     9194.05    397.22 o 
   8   6  17     6980.19     6866.56    307.45 o 
   9   6  17     2853.28     3090.54    352.16 o 
  10   6  17       15.53       55.76     99.55 o 
  11   6  17       24.52      104.49     64.66 o 
  12   6  17     3298.76     3825.81    334.58 o 
   1   7  17      207.92      149.40     50.62 o 
   2   7  17      424.52      403.48     77.59 o 
   3   7  17      903.97     1063.66    114.24 o 
   4   7  17      357.87      461.09     76.82 o 
   5   7  17      116.29      239.31     60.30 o 
   6   7  17      185.58      225.64     55.64 o 
   7   7  17      223.06      157.98     55.42 o 
   8   7  17     1641.53     1597.41    181.47 o 
   9   7  17      113.28      105.97     63.33 o 
  10   7  17     3483.98     3922.61    203.86 o 
  11   7  17        7.07       29.32     85.81 o 
   0   8  17     4485.09     4618.61    448.77 o 
   1   8  17     2746.53     2884.19    259.22 o 
   2   8  17     2914.89     3145.29    148.24 o 
   3   8  17      691.16      861.18    115.40 o 
   4   8  17     3479.56     4130.03    164.61 o 
   5   8  17       30.82      194.26     71.72 o 
   6   8  17     1718.32     1506.80    203.39 o 
   7   8  17      873.42      734.14    155.44 o 
   8   8  17      138.81      119.42     73.66 o 
   9   8  17      259.31      201.60     71.12 o 
  10   8  17      155.72      203.48     73.06 o 
   1   9  17      136.26      200.12    100.73 o 
   2   9  17     1626.89     1710.15    216.42 o 
   3   9  17     4494.37     5078.75    294.40 o 
   4   9  17     6991.02     7106.97    277.38 o 
   5   9  17     1983.82     1947.00    249.09 o 
   6   9  17      501.90      420.14     93.69 o 
   7   9  17        0.38       56.89     82.76 o 
   8   9  17      245.08      244.88     80.33 o 
   9   9  17     2046.79     1920.47    333.66 o 
   0  10  17     1699.34     2352.30    344.60 o 
   1  10  17     1490.34     1342.14    248.00 o 
   2  10  17     1826.98     1790.57    241.22 o 
   3  10  17      110.72      121.18     69.43 o 
   4  10  17      968.64      854.13    144.15 o 
   5  10  17      102.53      237.01     92.30 o 
   6  10  17       19.79       89.32     75.27 o 
   7  10  17     2204.67     1995.61    298.13 o 
   1  11  17      393.71      334.41    107.42 o 
   2  11  17      133.01      142.31     94.17 o 
   3  11  17      124.88      161.79    113.15 o 
   4  11  17      876.04      983.75    180.49 o 
   5  11  17       31.55      119.61     79.94 o 
   0   0  18     5622.84     5306.05    310.93 o 
   1   0  18     9992.47    11634.09    466.55 o 
   2   0  18     4569.98     5494.23    226.68 o 
   3   0  18      891.34      928.92    126.99 o 
   4   0  18      991.32      920.12    135.22 o 
   5   0  18     3218.01     3303.85    235.27 o 
   6   0  18     4367.47     3901.56    311.17 o 
   7   0  18      166.36      159.41     93.96 o 
   8   0  18     9545.32     9399.06    511.72 o 
   9   0  18      725.84      625.72    101.45 o 
  10   0  18     2194.46     1761.93    326.39 o 
  11   0  18      181.64      290.75    112.19 o 
  12   0  18     2031.79     2178.65    494.55 o 
  13   0  18     1832.40     1951.54    408.87 o 
   1   1  18        8.97       81.85     38.98 o 
   2   1  18     1308.37     1306.38    102.37 o 
   3   1  18     4092.15     3958.21     98.78 o 
   4   1  18     5522.35     6101.66    245.67 o 
   5   1  18       12.36       56.01     46.78 o 
   6   1  18       89.86       56.33     62.98 o 
   7   1  18     3401.06     3124.74    168.06 o 
   8   1  18       13.27       18.28     42.61 o 
   9   1  18      504.15      582.94    100.10 o 
  10   1  18     1251.29     1141.20    136.37 o 
  11   1  18     1953.77     1732.23    185.62 o 
  12   1  18     1772.53     1306.34    248.62 o 
   0   2  18     3501.29     3800.88    164.32 o 
   1   2  18        7.77       54.34     43.29 o 
   2   2  18      252.28      227.64     43.89 o 
   3   2  18      140.45       99.38     45.13 o 
   4   2  18      441.14      294.40     55.15 o 
   5   2  18       76.53      104.63     39.93 o 
   6   2  18      450.35      387.91     58.25 o 
   7   2  18      382.12      264.83     52.16 o 
   8   2  18       28.90       80.03     70.46 o 
   9   2  18       39.37      133.24     55.33 o 
  10   2  18        8.63      139.08     42.04 o 
  11   2  18      288.61      209.42     64.11 o 
  12   2  18     3941.55     3731.87    379.15 o 
   1   3  18     3638.76     3610.09    147.94 o 
   2   3  18     7119.31     6760.73    287.05 o 
   3   3  18      283.55      192.47     49.49 o 
   4   3  18    19230.92    20321.71    463.55 o 
   5   3  18      674.42      633.05     77.13 o 
   6   3  18     3443.42     3579.48    223.37 o 
   7   3  18     1915.06     1959.63    206.70 o 
   8   3  18       54.76      100.23     47.04 o 
   9   3  18     5466.77     5760.40    229.02 o 
  10   3  18     3793.47     3657.43    248.29 o 
  11   3  18     3346.25     3692.47    266.91 o 
  12   3  18     2547.75     2276.52    164.82 o 
   0   4  18    12030.31    12200.18    444.24 o 
   1   4  18     3656.78     3946.88    169.51 o 
   2   4  18     4225.95     4312.15    155.38 o 
   3   4  18     2662.67     2714.07    128.49 o 
   4   4  18      218.38      172.65     34.02 o 
   5   4  18     1617.11     1418.69    162.78 o 
   6   4  18    10621.37    11736.44    453.50 o 
   7   4  18      234.44      210.40     51.96 o 
   8   4  18     6845.47     7744.79    223.55 o 
   9   4  18       20.74       68.05     51.39 o 
  10   4  18     1685.49     1487.52    178.95 o 
  11   4  18      414.68      402.55     71.87 o 
  12   4  18     1566.18     1616.91    209.79 o 
   1   5  18      224.25      255.85     49.56 o 
   2   5  18      197.38      185.99     54.91 o 
   3   5  18       20.58       59.33     40.79 o 
   4   5  18     1922.18     1944.31    198.96 o 
   5   5  18      176.64      201.31     75.21 o 
   6   5  18      411.84      348.08     63.28 o 
   7   5  18       53.03       97.48     44.13 o 
   8   5  18       20.03      169.01     60.68 o 
   9   5  18      395.81      318.70     78.38 o 
  10   5  18     2024.15     1828.87    269.53 o 
  11   5  18       74.06       60.20     89.29 o 
   0   6  18     1550.81     1135.29    175.76 o 
   1   6  18     3932.20     3837.40    193.65 o 
   2   6  18       24.78      100.92     48.70 o 
   3   6  18     4481.23     4838.52    209.81 o 
   4   6  18     1481.67     1382.47    141.17 o 
   5   6  18      746.81      686.48     84.12 o 
   6   6  18     3246.05     3236.76    157.90 o 
   7   6  18       79.27       53.45     76.53 o 
   8   6  18     1503.12     1411.27    149.41 o 
   9   6  18      433.38      408.77     75.12 o 
  10   6  18      237.37      152.70     69.83 o 
   1   7  18      537.39      419.18     90.90 o 
   2   7  18     5248.69     5496.39    250.63 o 
   3   7  18      711.58      729.37    121.83 o 
   4   7  18     8886.41    10183.15    592.58 o 
   5   7  18      475.62      368.77    100.55 o 
   6   7  18      900.94      945.31    101.84 o 
   7   7  18     1131.77     1161.47    193.51 o 
   8   7  18       20.08      -64.24     75.45 o 
   9   7  18     2409.86     2107.37    315.37 o 
  10   7  18      915.05      622.63    104.63 o 
   0   8  18      240.55      159.44    141.21 o 
   1   8  18      191.93      265.06    111.64 o 
   2   8  18     1130.32     1220.24    183.88 o 
   3   8  18      359.72      379.04     78.68 o 
   4   8  18      723.08      668.63    124.76 o 
   5   8  18     1236.00     1064.25    137.94 o 
   6   8  18     1235.16     1206.54    162.86 o 
   7   8  18      337.55      265.94     89.34 o 
   8   8  18     2987.24     3082.95    315.96 o 
   1   9  18       42.58      -12.44     88.50 o 
   2   9  18        0.22      105.10    112.66 o 
   3   9  18      731.51      758.08    113.02 o 
   4   9  18       33.67       71.63     70.70 o 
   5   9  18     2848.71     3156.83    273.92 o 
   6   9  18       17.68       12.52     61.09 o 
   7   9  18      174.41      275.30     85.20 o 
   0  10  18     4695.38     4474.06    464.00 o 
   1  10  18     4318.16     4771.04    339.03 o 
   2  10  18      566.41      506.35    121.43 o 
   3  10  18      992.37      845.61    120.52 o 
   4  10  18      422.96      363.63     85.72 o 
   5  10  18      314.24      207.70     71.71 o 
   1   1  19     4531.03     4655.18    199.42 o 
   2   1  19       12.06      106.82     43.09 o 
   3   1  19     2531.87     2817.12    159.45 o 
   4   1  19     1011.17      978.34     92.68 o 
   5   1  19     2928.68     2926.23    124.67 o 
   6   1  19       91.18      203.91     46.29 o 
   7   1  19     1043.89      847.04    101.57 o 
   8   1  19     3325.01     3712.56    203.37 o 
   9   1  19     1795.30     1496.35    151.68 o 
  10   1  19     6705.43     7280.84    231.06 o 
  11   1  19     4569.73     4915.13    377.15 o 
   0   2  19     5431.72     6186.89    444.94 o 
   1   2  19     7587.32     7725.75    294.26 o 
   2   2  19     8872.88     9737.85    352.15 o 
   3   2  19     2336.34     2348.10    124.87 o 
   4   2  19     1909.66     1984.63    164.83 o 
   5   2  19      795.32      615.99     84.61 o 
   6   2  19       52.57       58.50     36.67 o 
   7   2  19     6425.90     6044.42    303.82 o 
   8   2  19     1636.48     1757.03    180.60 o 
   9   2  19     7337.18     7377.35    244.02 o 
  10   2  19      600.60      626.29     90.55 o 
  11   2  19      617.91      541.14    129.32 o 
   1   3  19       35.27      131.27     46.63 o 
   2   3  19       14.62       73.50     41.92 o 
   3   3  19      446.48      338.27     62.06 o 
   4   3  19      742.21      575.17     85.15 o 
   5   3  19     1183.09     1107.94     96.55 o 
   6   3  19      766.89      653.07     79.56 o 
   7   3  19      212.11      200.82     54.33 o 
   8   3  19       31.23      135.41     51.62 o 
   9   3  19     1795.63     1470.42    184.06 o 
  10   3  19      699.53      464.62     80.17 o 
  11   3  19     1308.33     2226.92    527.11 o 
   0   4  19     2642.42     3023.07    332.04 o 
   1   4  19     1287.49     1375.47    134.53 o 
   2   4  19     3068.02     3415.17    115.33 o 
   3   4  19        1.26       -8.00     50.40 o 
   4   4  19      708.68      755.50     84.90 o 
   5   4  19       14.72       30.49     55.32 o 
   6   4  19      150.01       56.87     77.58 o 
   7   4  19     1516.44     1340.72    141.04 o 
   8   4  19       15.15        2.37     58.12 o 
   9   4  19        6.86       95.26     48.40 o 
  10   4  19       73.60      106.20     73.08 o 
   1   5  19     4852.30     4699.81    142.19 o 
   2   5  19       26.18       56.32     58.39 o 
   3   5  19     1253.87      950.10    106.24 o 
   4   5  19       39.48      120.73     62.16 o 
   5   5  19     6173.47     6190.38    194.31 o 
   6   5  19      243.74      301.08     55.04 o 
   7   5  19        8.02      -88.18     68.32 o 
   8   5  19     3773.21     3851.51    241.80 o 
   9   5  19     2376.58     2444.82    158.22 o 
  10   5  19     4832.05     5113.86    242.78 o 
   0   6  19     1559.78     1243.31    200.41 o 
   1   6  19     4347.59     4476.08    125.13 o 
   2   6  19     1894.56     1634.67    167.76 o 
   3   6  19       55.59      136.55     52.80 o 
   4   6  19      221.01      140.92     64.30 o 
   5   6  19      275.96      170.00     66.50 o 
   6   6  19      273.66      246.03     53.65 o 
   7   6  19     4282.90     4699.26    224.58 o 
   8   6  19       52.48       46.81     50.71 o 
   9   6  19     1337.51     1059.09    182.83 o 
   1   7  19      885.63      809.91    158.14 o 
   2   7  19     1403.97     1101.36    164.42 o 
   3   7  19       65.18      -40.72     63.50 o 
   4   7  19      415.59      485.84     67.38 o 
   5   7  19      537.97      450.64     79.07 o 
   6   7  19      427.38      361.76     70.96 o 
   7   7  19        1.40      147.37     78.15 o 
   8   7  19     1014.83      907.33    174.06 o 
   0   8  19     4725.05     5556.54    668.66 o 
   1   8  19     2039.70     1714.91    255.63 o 
   2   8  19     5886.42     7408.70    341.71 o 
   3   8  19       43.31       89.82     72.78 o 
   4   8  19      297.22      297.38     90.10 o 
   5   8  19       12.96       -9.39     69.36 o 
   6   8  19      364.86      265.87     87.28 o 
   1   9  19     1047.02      804.49    158.39 o 
   2   9  19      313.14      350.90    100.13 o 
   3   9  19     4449.43     4899.07    556.80 o 
   4   9  19      335.67      194.05     80.60 o 
   0   0  20     5246.70     5695.00    430.70 o 
   1   0  20     2545.18     2480.48    136.21 o 
   2   0  20     4854.97     4941.16    193.44 o 
   3   0  20       20.30       58.57     64.17 o 
   4   0  20      426.14      391.74     85.13 o 
   5   0  20     3465.25     3489.80    296.38 o 
   6   0  20       15.33      117.59     68.78 o 
   7   0  20     3188.80     3048.83    130.28 o 
   8   0  20     1746.52     1593.47    268.01 o 
   9   0  20     2754.11     2986.85    281.46 o 
  10   0  20      608.53      336.45    125.27 o 
   1   1  20      863.10      771.82     86.12 o 
   2   1  20      426.25      354.97     73.12 o 
   3   1  20    10226.86    10578.28    476.37 o 
   4   1  20     1126.51     1154.59     99.24 o 
   5   1  20     3255.44     3172.75    130.00 o 
   6   1  20       19.03       76.81     55.27 o 
   7   1  20     1129.61     1006.59    125.96 o 
   8   1  20        2.38       59.83     49.72 o 
   9   1  20      132.68      125.35    107.45 o 
   0   2  20      592.62      692.50    102.19 o 
   1   2  20      316.36      297.78     54.76 o 
   2   2  20      227.46      148.38     44.35 o 
   3   2  20       14.16       70.19     40.06 o 
   4   2  20       80.65      139.95     47.72 o 
   5   2  20      664.11      642.59     87.51 o 
   6   2  20      435.42      418.19     80.21 o 
   7   2  20       79.26      196.94     52.85 o 
   8   2  20      186.94      282.05     66.62 o 
   9   2  20      466.55      432.81     72.49 o 
   1   3  20      649.06      560.53     76.74 o 
   2   3  20       88.65      112.71     57.72 o 
   3   3  20     5960.03     6538.06    309.46 o 
   4   3  20     1410.70     1268.01    169.47 o 
   5   3  20     8194.20     9235.65    276.07 o 
   6   3  20      472.92      470.96     66.92 o 
   7   3  20     2064.83     2244.19    273.07 o 
   8   3  20       97.68       75.41     60.97 o 
   9   3  20     2382.28     2196.94    174.43 o 
   0   4  20      384.69      287.19     74.69 o 
   1   4  20      350.58      338.59     82.56 o 
   2   4  20        8.61      136.93     45.37 o 
   3   4  20      143.66       88.73     52.77 o 
   4   4  20       41.33       58.51     60.91 o 
   5   4  20     8110.01     9432.75    284.88 o 
   6   4  20     1413.04     1452.87    181.56 o 
   7   4  20     3296.73     3712.04    234.83 o 
   8   4  20       55.82       69.95     58.72 o 
   1   5  20       23.31       23.72     47.28 o 
   2   5  20        6.36       60.55     55.97 o 
   3   5  20       23.16      106.46     52.25 o 
   4   5  20        2.50       60.61     55.95 o 
   5   5  20      579.23      319.76     58.61 o 
   6   5  20       40.07      119.82     51.46 o 
   7   5  20      809.70      570.63     77.52 o 
   8   5  20       14.39      102.93     61.81 o 
   0   6  20       12.68        3.59     93.56 o 
   1   6  20     1049.79     1236.48    125.60 o 
   2   6  20      661.75      552.89     67.99 o 
   3   6  20     1762.93     1564.15    176.62 o 
   4   6  20      374.32      390.39     73.16 o 
   5   6  20     2864.91     2726.34    300.41 o 
   6   6  20      219.06      193.97     54.15 o 
   7   6  20      729.49      666.36    120.60 o 
   1   7  20      911.51      713.85    104.54 o 
   2   7  20      398.75      381.27     78.94 o 
   3   7  20     7475.31     7552.13    397.00 o 
   4   7  20     2175.74     1833.62    251.76 o 
   5   7  20     7284.31     8389.01    498.25 o 
   0   8  20      248.03      373.09    267.66 o 
   1   8  20     1926.57     1512.71    328.92 o 
   2   8  20      981.29      820.37    156.03 o 
   3   8  20     2638.80     2432.35    305.53 o 
   1   1  21      160.41      136.59     56.26 o 
   2   1  21      845.38      895.28    105.72 o 
   3   1  21      228.05      217.68     48.59 o 
   4   1  21      258.55      194.75     46.53 o 
   5   1  21        8.53      109.27     40.82 o 
   6   1  21       58.55      236.39     62.78 o 
   7   1  21        0.84       54.48     47.79 o 
   0   2  21    20796.67    25276.01    909.00 o 
   1   2  21        5.34      130.11     42.69 o 
   2   2  21     6200.53     7055.85    209.24 o 
   3   2  21       55.70       84.51     42.09 o 
   4   2  21      278.57      330.97     62.49 o 
   5   2  21        2.03      132.87     60.22 o 
   6   2  21      288.37      284.24     69.80 o 
   7   2  21      137.27       90.00     62.88 o 
   1   3  21      740.20      667.01     74.34 o 
   2   3  21      116.45      162.16     49.45 o 
   3   3  21        0.10       99.05     56.21 o 
   4   3  21      215.86      240.61     56.58 o 
   5   3  21      183.26      164.18     61.32 o 
   6   3  21      237.48      158.18     54.91 o 
   7   3  21      237.05      225.50     51.99 o 
   0   4  21      356.45      478.07    123.16 o 
   1   4  21       93.12      126.27     44.66 o 
   2   4  21     2043.53     1967.26    223.31 o 
   3   4  21        0.02       43.32     44.76 o 
   4   4  21     2035.99     1824.87    156.43 o 
   5   4  21       24.06      115.42     48.19 o 
   6   4  21       18.85      120.66     59.15 o 
   1   5  21      571.76      448.13     87.29 o 
   2   5  21      114.31      104.22     52.08 o 
   3   5  21      115.27      112.32     67.52 o 
   4   5  21      709.22      658.12    108.09 o 
   5   5  21      418.34      409.01     61.54 o 
   0   6  21     5119.38     5161.47    360.05 o 
   1   6  21        0.51      109.02     61.85 o 
   2   6  21      744.78      696.27    111.11 o 
   3   6  21        4.49      100.82     53.57 o 
   0   0  22     1292.23     1382.93    254.48 o 
   1   0  22        0.77       49.12     58.67 o 
   2   0  22       19.70      137.38     62.29 o 
   3   0  22     4346.58     5109.27    305.53 o 
   4   0  22     1077.93      907.51    143.66 o 
   5   0  22     2501.88     2850.41    313.94 o 
   1   1  22      149.69      219.77     60.18 o 
   2   1  22        7.90       73.18     45.34 o 
   3   1  22     2314.53     2490.83    189.33 o 
   4   1  22      301.47      238.65     61.05 o 
   0   2  22       41.16       84.66    104.84 o 
   1   2  22       42.09        4.61     48.32 o 
   2   2  22      201.68      103.93     50.39 o 
   3   2  22      255.79      178.87     54.41 o 
   4   2  22        0.62       66.49     56.72 o 
   1   3  22      339.26      299.10     64.23 o 
   2   3  22     1076.30      995.58    119.12 o 
   3   3  22     6315.67     6363.54    241.19 o 
   0   4  22      354.55      373.76     99.13 o 
   1   4  22      842.83      537.39    101.05 o 
                                                 
